# Supplementary material for: SARS-CoV-2 RBD trimer protein adjuvanted with Alum-3M-052 protects from SARS-CoV-2 infection and immune pathology in the lung
Source: Nat Commun. 2021 Jun 11;12:3587. doi: 10.1038/s41467-021-23942-y (PMC8196016; doi:10.1038/s41467-021-23942-y)
Supplement: Supplementary file 4 — Source Data [file 41467_2021_23942_MOESM4_ESM.xlsx]

## Sheet: Figure 1
Figure 1
		Figure 1C				Figure 1D
		mL	mAU			RBD Trimer values																RBD Monomer values
		-28.2726	0			X values	600nM	600 fit	300nM	300 fit	150nM	150 fit	75nM	75 fit	18.75nM	18.75 fit	37.5nm	37.5fit	9.375nM	9.375 fit		X values	600nM	600 fit	300nM	300 fit	150nM	150 fit	37.5nm	37.5fit	18.75nM	18.75 fit	75nm	75nm fit	9.375nM	9.375 fit
		-28.2706	-0.006671			0	0.0145367	0	0.00600375	0	0.00370771	0	0.0125887	0	0.0144018	0	0.0148552	0	0.0164394	0		0	0.00830508	0	0.00840407	0	0.0101508	0	0.00984763	0	0.00156253	0	0.00408756	0	0.00458889	0
		-28.2686	-0.005438			0.2	0.0167906	0.00737879	0.00742858	0.00375728	0.0043443	0.00177222	0.0128008	0.0009112	0.01462	0.00024221	0.0148201	0.00046435	0.0161385	0.00012032		0.2	0.00959013	0.00444001	0.00899971	0.00216759	0.0105278	0.00098366	0.0097177	0.00021139	0.00225656	9.965e-05	0.0044058	0.00046239	0.00372461	4.554e-05
		-28.2666	-0.005545			0.4	0.0195216	0.0145702	0.0100025	0.00746655	0.00571102	0.00353309	0.0134517	0.00181948	0.0152443	0.00048423	0.0151155	0.00092796	0.0162489	0.00024058		0.4	0.0108719	0.00875048	0.01024	0.00430234	0.0109879	0.0019594	0.00970444	0.00042221	0.00263993	0.00019912	0.00497565	0.00092271	0.0024242	9.102e-05
		-28.2646	-0.004556			0.6	0.0218471	0.0215791	0.0126455	0.0111284	0.00639963	0.00528266	0.014145	0.00272484	0.0147173	0.00072605	0.0143673	0.00139082	0.0156599	0.0003608		0.6	0.0132813	0.0129352	0.0113585	0.00640475	0.011805	0.00292726	0.00955343	0.00063245	0.00292291	0.00029841	0.0054696	0.00138095	0.00184462	0.00013643
		-28.2626	-0.005242			0.8	0.0255116	0.02841	0.0146167	0.0147435	0.00775916	0.00702103	0.0146041	0.0036273	0.014424	0.00096767	0.0144478	0.00185293	0.0155783	0.00048097		0.8	0.0153125	0.0169978	0.0123721	0.00847531	0.0118903	0.00388733	0.0094988	0.00084213	0.00274962	0.00039752	0.00552933	0.00183713	0.00130393	0.00018178
		-28.2606	-0.00341			1	0.0293662	0.0350675	0.0164927	0.0183124	0.00880461	0.00874825	0.0148151	0.00452685	0.0141191	0.0012091	0.0143992	0.00231431	0.0151678	0.00060109		1	0.017239	0.020942	0.0129328	0.0105145	0.0116396	0.00483965	0.0092571	0.00105124	0.0026442	0.00049645	0.00554456	0.00229125	0.00024214	0.00022707
		-28.2586	-0.005221			1.2	0.033641	0.041556	0.019461	0.0218357	0.0100769	0.0104644	0.0155398	0.00542352	0.0142407	0.00145034	0.0141608	0.00277494	0.0149654	0.00072117		1.2	0.0196268	0.024771	0.0138836	0.0125228	0.0122094	0.00578429	0.00928192	0.00125977	0.00299915	0.0005952	0.00582362	0.00274334	-0.0006384	0.0002723
		-28.2566	-0.005572			1.4	0.0391578	0.0478797	0.023038	0.025314	0.0119048	0.0121695	0.0168458	0.00631731	0.0142044	0.00169139	0.0144494	0.00323483	0.0151887	0.00084119		1.4	0.0224969	0.0284884	0.014806	0.0145007	0.013194	0.00672132	0.0092302	0.00146775	0.00313032	0.00069377	0.00651414	0.00319338	-0.0003457	0.00031747
		-28.2546	-0.003935			1.6	0.043842	0.0540428	0.0258669	0.0287479	0.0137143	0.0138638	0.0177714	0.00720823	0.0139177	0.00193223	0.0148581	0.00369398	0.0149507	0.00096117		1.6	0.0254237	0.0320973	0.0154969	0.0164486	0.0140915	0.00765079	0.00971777	0.00167516	0.0033081	0.00079216	0.00695624	0.00364141	-0.0004752	0.00036257
		-28.2526	-0.002656			1.8	0.0490332	0.0600495	0.0285341	0.0321378	0.0147863	0.0155471	0.0181536	0.00809629	0.0137345	0.00217289	0.0151734	0.0041524	0.0147923	0.0010811		1.8	0.0285878	0.0356009	0.0166864	0.018367	0.0149834	0.00857277	0.00991324	0.001882	0.0032566	0.00089037	0.00713131	0.00408742	-0.0006139	0.00040761
		-28.2506	-0.003182			2	0.0545305	0.0659037	0.0317562	0.0354845	0.0162543	0.0172197	0.0189659	0.0089815	0.0139688	0.00241335	0.015821	0.00461007	0.0152438	0.00120098		2	0.0320379	0.0390023	0.0182166	0.0202563	0.0159141	0.00948731	0.0101305	0.00208829	0.00336971	0.0009884	0.0079129	0.00453142	0.00019378	0.00045259
		-28.2486	-0.001097			2.2	0.059255	0.0716093	0.0348833	0.0387884	0.0176571	0.0188815	0.0199188	0.00986387	0.0138845	0.00265362	0.0161764	0.00506702	0.0151967	0.00132081		2.2	0.0349975	0.0423045	0.0193734	0.022117	0.017368	0.0103945	0.0100571	0.00229401	0.00331821	0.00108625	0.0084945	0.00497342	0.00107757	0.00049751
		-28.2466	0.004403			2.4	0.0632271	0.07717	0.0370681	0.0420501	0.0185389	0.0205327	0.0198601	0.0107434	0.0123323	0.0028937	0.0156802	0.00552322	0.0148319	0.00144059		2.4	0.0376538	0.0455103	0.019922	0.0239495	0.0172127	0.0112943	0.0104807	0.00249918	0.00303318	0.00118393	0.00852584	0.00541343	0.00141855	0.00054237
		-28.2446	0.01131			2.6	0.0670942	0.0825895	0.0403561	0.0452701	0.0198042	0.0221734	0.0196104	0.0116201	0.0123489	0.00313358	0.0158201	0.0059787	0.0147969	0.00156033		2.6	0.0404205	0.0486226	0.0218516	0.0257543	0.0179346	0.0121869	0.0106827	0.00270379	0.00326932	0.00128142	0.00894071	0.00585147	0.00170488	0.00058716
		-28.2426	0.017812			2.8	0.0727994	0.0878714	0.04448	0.0484489	0.0218791	0.0238035	0.0209649	0.012494	0.0130755	0.00337327	0.0172349	0.00643344	0.0152388	0.00168001		2.8	0.0429278	0.0516442	0.023665	0.0275317	0.0190881	0.0130723	0.0104513	0.00290784	0.00313581	0.00137874	0.00972043	0.00628753	0.00172191	0.0006319
		-28.2406	0.021274			3	0.0778573	0.0930192	0.0475457	0.0515872	0.0235547	0.0254231	0.0226071	0.0133651	0.0129307	0.00361276	0.0175113	0.00688745	0.0156972	0.00179965		3	0.0458083	0.0545775	0.0251341	0.0292821	0.0201826	0.0139506	0.0109886	0.00311134	0.00281849	0.00147589	0.0106585	0.00672163	0.00190413	0.00067657
		-28.2386	0.02477			3.2	0.0829142	0.0980363	0.0491922	0.0546854	0.0245206	0.0270324	0.0229577	0.0142334	0.0122255	0.00385206	0.0176561	0.00734073	0.0152434	0.00191924		3.2	0.0486964	0.0574253	0.0267565	0.0310061	0.0208988	0.0148218	0.0113012	0.00331429	0.00282022	0.00157285	0.0107857	0.00715377	0.0023199	0.00072118
		-28.2366	0.027535			3.4	0.0873772	0.102926	0.0519472	0.0577439	0.0258645	0.0286313	0.0227818	0.0150989	0.0126847	0.00409118	0.018436	0.00779328	0.0147577	0.00203878		3.4	0.0518249	0.06019	0.0294049	0.032704	0.0222913	0.015686	0.0121911	0.00351669	0.00357036	0.00166964	0.0118826	0.00758398	0.00340489	0.00076573
		-28.2346	0.021248			3.6	0.0923155	0.107692	0.0556486	0.0607634	0.0276764	0.03022	0.0237957	0.0159616	0.0133388	0.00433009	0.018551	0.00824511	0.0154039	0.00215828		3.6	0.0533107	0.0628741	0.0307747	0.0343761	0.0225245	0.0165431	0.0114694	0.00371853	0.00329314	0.00176626	0.0123002	0.00801224	0.00245573	0.00081022
		-28.2326	0.012947			3.8	0.0965807	0.112336	0.0584265	0.0637443	0.0294764	0.0317985	0.0251966	0.0168216	0.0132592	0.00456882	0.0185527	0.00869621	0.0149199	0.00227772		3.8	0.0551334	0.0654799	0.0320838	0.0360229	0.0234692	0.0173934	0.0112978	0.00391983	0.00302816	0.0018627	0.0125574	0.00843858	0.00227937	0.00085465
		-28.2306	-0.001558			4	0.10167	0.116863	0.0610953	0.0666872	0.0313039	0.0333669	0.0261331	0.0176788	0.0133197	0.00480735	0.0195806	0.00914658	0.0153368	0.00239712		4	0.0572537	0.0680096	0.033696	0.0376447	0.0235986	0.0182369	0.0116657	0.00412059	0.00285349	0.00195896	0.0125164	0.008863	0.0019402	0.00089901
		-28.2286	-0.013976			4.2	0.105632	0.121275	0.0630295	0.0695924	0.0322751	0.0349253	0.0256901	0.0185332	0.0140687	0.00504569	0.0202651	0.00959623	0.0157606	0.00251647		4.2	0.0591751	0.0704655	0.0356281	0.039242	0.0240706	0.0190735	0.011989	0.0043208	0.00315891	0.00205505	0.0125183	0.00928551	0.00089126	0.00094332
		-28.2266	-0.025171			4.4	0.109996	0.125574	0.0666678	0.0724605	0.034622	0.0364737	0.0267396	0.0193849	0.0147923	0.00528384	0.0212315	0.0100452	0.0166437	0.00263577		4.4	0.0609501	0.0728498	0.0374785	0.040815	0.0246977	0.0199034	0.012258	0.00452046	0.00318656	0.00215096	0.0129252	0.00970612	0.00064963	0.00098756
		-28.2246	-0.019264			4.6	0.114234	0.129765	0.0693452	0.0752919	0.0365765	0.0380121	0.0280219	0.0202339	0.0148865	0.0055218	0.0217621	0.0104934	0.0170915	0.00275502		4.6	0.0638512	0.0751645	0.0390609	0.0423643	0.0258675	0.0207265	0.0124565	0.00471959	0.00366938	0.0022467	0.0131165	0.0101248	0.00100636	0.00103175
		-28.2226	-0.007343			4.8	0.118785	0.133849	0.0703768	0.0780872	0.0389519	0.0395407	0.0284265	0.0210801	0.0147742	0.00575957	0.0226888	0.0109409	0.0175526	0.00287423		4.8	0.0650147	0.0774117	0.0398518	0.04389	0.0250485	0.0215431	0.0124154	0.00491817	0.00288102	0.00234226	0.0125173	0.0105417	0.00024358	0.00107587
		-28.2206	0.01729			5	0.121761	0.13783	0.0717511	0.0808468	0.0401165	0.0410594	0.028454	0.0219236	0.0146147	0.00599714	0.0220148	0.0113876	0.016755	0.00299339		5	0.0665154	0.0795934	0.0406699	0.0453927	0.0245078	0.0223531	0.0122942	0.00511622	0.00290251	0.00243765	0.01187	0.0109566	-0.0005949	0.00111994
		-28.2186	0.055307			5.2	0.125555	0.141709	0.0750804	0.0835711	0.0417307	0.0425685	0.0289457	0.0227644	0.0149205	0.00623453	0.0218375	0.0118337	0.01727	0.0031125		5.2	0.0679098	0.0817114	0.0410698	0.0468726	0.0253616	0.0231565	0.0118529	0.00531372	0.00350454	0.00253287	0.0120423	0.0113697	-0.0003176	0.00116394
		-28.2166	0.086178			5.4	0.12922	0.14549	0.0779886	0.0862606	0.0434421	0.0440679	0.0301157	0.0236025	0.0152566	0.00647172	0.0225188	0.012279	0.0178049	0.00323156		5.4	0.0696429	0.0837676	0.0417861	0.04833	0.0260901	0.0239535	0.0118716	0.0055107	0.0034512	0.00262791	0.0122938	0.011781	-0.0001054	0.00120788
		-28.2146	0.112638			5.6	0.132571	0.149175	0.0797912	0.0889157	0.0449897	0.0455576	0.0305117	0.024438	0.0151743	0.00670872	0.0227798	0.0127236	0.0178262	0.00335057		5.6	0.0717756	0.0857638	0.0423024	0.0497654	0.0270129	0.024744	0.0128215	0.00570713	0.00392012	0.00272278	0.0123393	0.0121903	-0.0003003	0.00125176
		-28.2126	0.12693			5.8	0.136673	0.152766	0.0821803	0.0915369	0.0459685	0.0470378	0.0308364	0.0252707	0.015939	0.00694553	0.0231025	0.0131675	0.0182567	0.00346953		5.8	0.0740997	0.0877018	0.0440779	0.0511791	0.0279892	0.0255282	0.0131015	0.00590304	0.00423384	0.00281748	0.0129191	0.0125979	0.00020384	0.00129559
		-28.2106	0.132195			6	0.139865	0.156266	0.0854653	0.0941247	0.0477483	0.0485086	0.0319086	0.0261008	0.0164484	0.00718216	0.0235842	0.0136107	0.0188125	0.00358845		6	0.075877	0.0895832	0.0451949	0.0525713	0.0290301	0.026306	0.0128709	0.00609841	0.00475982	0.00291201	0.0143703	0.0130036	0.00094982	0.00133935
		-28.2086	0.131968			6.2	0.142944	0.159678	0.0885459	0.0966793	0.0491414	0.0499699	0.0336743	0.0269282	0.0166877	0.00741859	0.0239171	0.0140532	0.0187159	0.00370732		6.2	0.0769107	0.0914098	0.0458778	0.0539424	0.0297738	0.0270776	0.0123349	0.00629325	0.00453477	0.00300636	0.0145266	0.0134074	0.00110122	0.00138305
		-28.2066	0.113527			6.4	0.14664	0.163003	0.0906341	0.0992013	0.0497029	0.0514218	0.0347548	0.0277529	0.0166942	0.00765483	0.0239615	0.0144949	0.0182909	0.00382614		6.4	0.0789197	0.0931831	0.0462376	0.0552928	0.0298029	0.0278429	0.012813	0.00648757	0.00369872	0.00310054	0.0145445	0.0138095	0.00150243	0.00142669
		-28.2046	0.098428			6.6	0.150325	0.166243	0.0930646	0.101691	0.0501989	0.0528644	0.0345948	0.028575	0.0175795	0.00789088	0.0244784	0.014936	0.0183906	0.00394491		6.6	0.079967	0.0949046	0.0472374	0.0566227	0.0303823	0.0286021	0.0128275	0.00668135	0.00331304	0.00319455	0.015255	0.0142098	0.00150998	0.00147027
		-28.2026	0.089773			6.8	0.153413	0.169401	0.0956023	0.104149	0.0516462	0.0542978	0.0363521	0.0293945	0.0180623	0.00812674	0.024796	0.0153763	0.0186048	0.00406364		6.8	0.0817264	0.0965759	0.0478543	0.0579324	0.0310169	0.0293551	0.0126548	0.00687461	0.00279466	0.00328839	0.0156871	0.0146082	0.00054808	0.0015138
		-28.2006	0.07691			7	0.156602	0.172479	0.0981348	0.106576	0.052759	0.055722	0.038073	0.0302113	0.0181075	0.00836241	0.0247794	0.015816	0.0188323	0.00418232		7	0.0835582	0.0981985	0.0488186	0.0592223	0.0324552	0.0301021	0.0132398	0.00706735	0.00267975	0.00338206	0.0166869	0.0150049	0.000989	0.00155726
		-28.1986	0.063307			7.2	0.158728	0.175478	0.0984232	0.108971	0.0536492	0.057137	0.0383441	0.0310255	0.0175118	0.00859789	0.0244514	0.0162549	0.0179867	0.00430095		7.2	0.0850336	0.0997737	0.0496311	0.0604927	0.0331751	0.0308431	0.0129745	0.00725956	0.00254738	0.00347556	0.0169805	0.0153998	0.00131849	0.00160066
		-28.1966	0.053221			7.4	0.160993	0.178402	0.100661	0.111336	0.0549685	0.058543	0.0391462	0.0318371	0.0179173	0.00883318	0.0249451	0.0166931	0.0178819	0.00441953		7.4	0.0869859	0.101303	0.050971	0.0617438	0.0337919	0.0315781	0.0134621	0.00745125	0.00245069	0.00356889	0.0179846	0.0157929	0.00201864	0.001644
		-28.1946	0.043525			7.6	0.164196	0.181251	0.103788	0.113671	0.0566519	0.05994	0.0402856	0.0326461	0.0189151	0.00906828	0.0254805	0.0171306	0.0184863	0.00453806		7.6	0.0890553	0.102788	0.0523738	0.062976	0.0345981	0.0323071	0.0138159	0.00764242	0.00300359	0.00366205	0.0188355	0.0161842	0.00198864	0.00168729
		-28.1926	0.032604			7.8	0.167414	0.184028	0.105653	0.115976	0.0582565	0.061328	0.0421333	0.0334525	0.0192175	0.00930319	0.0261091	0.0175674	0.0190148	0.00465655		7.8	0.0907271	0.104229	0.0539304	0.0641895	0.0359483	0.0330303	0.014033	0.00783307	0.00419566	0.00375504	0.0197295	0.0165737	0.00305727	0.00173051
		-28.1906	0.021716			8	0.169986	0.186735	0.107165	0.118251	0.0595749	0.0627072	0.0433807	0.0342562	0.0188145	0.00953792	0.0271529	0.0180036	0.0190308	0.00477499		8	0.092271	0.105628	0.055016	0.0653846	0.0363625	0.0337477	0.0144877	0.00802321	0.00417917	0.00384786	0.0198652	0.0169615	0.00304784	0.00177368
		-28.1886	0.013498			8.2	0.171215	0.189373	0.10837	0.120498	0.0603931	0.0640774	0.0434703	0.0350575	0.0188419	0.00977245	0.0265316	0.018439	0.018578	0.00489338		8.2	0.0939569	0.106987	0.0564469	0.0665616	0.0368082	0.0344592	0.0151434	0.00821283	0.00452168	0.00394051	0.0199478	0.0173476	0.00333096	0.00181678
		-28.1866	0.010069			8.4	0.174559	0.191943	0.111399	0.122715	0.0629746	0.0654389	0.0452142	0.0358561	0.019571	0.0100068	0.0277517	0.0188737	0.0193847	0.00501172		8.4	0.0954997	0.108306	0.057679	0.0677208	0.0372225	0.0351651	0.0153031	0.00840193	0.00495945	0.00403299	0.0206296	0.0177319	0.00392802	0.00185983
		-28.1846	0.004195			8.6	0.176661	0.194449	0.113146	0.124905	0.0648126	0.0667917	0.0461252	0.0366522	0.0192049	0.010241	0.0279208	0.0193077	0.0196069	0.00513001		8.6	0.0982363	0.109586	0.0592281	0.0688624	0.037891	0.0358652	0.015878	0.00859052	0.00575964	0.0041253	0.021121	0.0181146	0.0037361	0.00190282
		-28.1826	0.001588			8.8	0.177967	0.196891	0.113841	0.127066	0.0655569	0.0681358	0.0464318	0.0374457	0.0181906	0.0104749	0.0272311	0.019741	0.018673	0.00524826		8.8	0.0995367	0.110829	0.0601927	0.0699867	0.0377625	0.0365597	0.0163233	0.0087786	0.00562849	0.00421745	0.020702	0.0184954	0.00384276	0.00194575
		-28.1806	0.019984			9	0.179433	0.199271	0.115102	0.1292	0.0664454	0.0694713	0.0459422	0.0382367	0.0179609	0.0107087	0.0268769	0.0201736	0.0184087	0.00536646		9	0.101066	0.112036	0.0614832	0.071094	0.038378	0.0372486	0.0168503	0.00896617	0.00594864	0.00430943	0.0204883	0.0188746	0.00435655	0.00198862
		-28.1786	0.051891			9.2	0.181678	0.20159	0.117617	0.131306	0.0678925	0.0707982	0.0464792	0.0390251	0.0186454	0.0109423	0.0277872	0.0206056	0.0189502	0.00548461		9.2	0.102245	0.113207	0.0623248	0.0721845	0.0392294	0.0379319	0.0170358	0.00915323	0.00585982	0.00440124	0.0207517	0.0192521	0.00393241	0.00203143
		-28.1766	0.093548			9.4	0.184545	0.203851	0.120271	0.133386	0.069567	0.0721167	0.0481214	0.039811	0.0200253	0.0111757	0.0286722	0.0210368	0.0191406	0.00560272		9.4	0.104001	0.114345	0.0640555	0.0732585	0.0402693	0.0386098	0.0178194	0.00933979	0.00606604	0.00449289	0.021096	0.0196278	0.0035678	0.00207418
		-28.1746	0.145127			9.6	0.188206	0.206054	0.12253	0.135439	0.0717066	0.0734266	0.0492108	0.0405944	0.0204389	0.0114089	0.0297363	0.0214673	0.0200703	0.00572077		9.6	0.10577	0.115449	0.0654513	0.0743162	0.0422011	0.0392821	0.0188707	0.00952583	0.00699491	0.00458436	0.0225498	0.0200019	0.00474415	0.00211687
		-28.1726	0.210199			9.8	0.190521	0.208201	0.124365	0.137466	0.0727666	0.0747282	0.0496255	0.0413753	0.0211426	0.0116419	0.0305255	0.0218972	0.0201628	0.00583878		9.8	0.10674	0.116521	0.0667194	0.0753579	0.0428353	0.0399491	0.0188356	0.00971137	0.0067227	0.00467567	0.0228932	0.0203743	0.00490267	0.00215951
		-28.1706	0.289094			10	0.193594	0.210294	0.127363	0.139467	0.0746548	0.0760215	0.0507492	0.0421536	0.0225688	0.0118748	0.0314535	0.0223263	0.020658	0.00595674		10	0.10825	0.117561	0.0675597	0.0763838	0.0437801	0.0406106	0.0188117	0.00989641	0.00702446	0.00476682	0.0240703	0.020745	0.00517336	0.00220209
		-28.1686	0.367696			10.2	0.196959	0.212334	0.130178	0.141442	0.0760119	0.0773064	0.0518616	0.0429295	0.0236669	0.0121074	0.0325508	0.0227548	0.0202093	0.00607466		10.2	0.108867	0.118572	0.0676446	0.0773942	0.0436798	0.0412669	0.0182644	0.0100809	0.00658446	0.0048578	0.0236341	0.021114	0.00426976	0.0022446
		-28.1666	0.446484			10.4	0.199149	0.214321	0.131409	0.143392	0.0768817	0.0785831	0.0522028	0.0437028	0.0231716	0.0123399	0.0326619	0.0231826	0.0198371	0.00619252		10.4	0.110175	0.119553	0.0682081	0.0783892	0.0446318	0.0419178	0.01874	0.010265	0.00601064	0.00494861	0.0243499	0.0214814	0.00418838	0.00228706
		-28.1646	0.528709			10.6	0.200301	0.216259	0.132512	0.145317	0.0776731	0.0798516	0.0520626	0.0444737	0.0227094	0.0125722	0.0325329	0.0236096	0.0193991	0.00631034		10.6	0.110995	0.120505	0.0692343	0.0793692	0.045108	0.0425635	0.018997	0.0104485	0.00586809	0.00503926	0.0250014	0.0218471	0.00405079	0.00232947
		-28.1626	0.617465			10.8	0.202504	0.218147	0.135369	0.147218	0.0792555	0.081112	0.0536313	0.0452421	0.0237466	0.0128043	0.033336	0.024036	0.0199417	0.00642811		10.8	0.112143	0.121429	0.0706121	0.0803343	0.0454052	0.043204	0.0189659	0.0106316	0.00627677	0.00512974	0.0250056	0.0222112	0.00379484	0.00237181
		-28.1606	0.708893			11	0.20433	0.219987	0.138034	0.149094	0.0805516	0.0823644	0.0544808	0.0460081	0.0239079	0.0130362	0.0335859	0.0244618	0.0200162	0.00654584		11	0.112927	0.122327	0.0717921	0.0812849	0.0465259	0.0438393	0.0187636	0.0108141	0.00687498	0.00522006	0.0262083	0.0225737	0.00392108	0.0024141
		-28.1586	0.801417			11.2	0.205913	0.221781	0.139588	0.150947	0.081574	0.0836086	0.0549462	0.0467716	0.0233878	0.0132679	0.033511	0.0248868	0.019125	0.00666351		11.2	0.11423	0.123198	0.0727734	0.082221	0.0468	0.0444695	0.018445	0.0109961	0.00716487	0.00531022	0.0266574	0.0229345	0.00356598	0.00245632
		-28.1566	0.892101			11.4	0.207991	0.223529	0.141822	0.152775	0.082656	0.084845	0.0551712	0.0475326	0.0234721	0.0134994	0.034559	0.0253112	0.0194135	0.00678114		11.4	0.115513	0.124044	0.0744797	0.0831429	0.0478285	0.0450946	0.0192883	0.0111777	0.00768326	0.00540021	0.0270481	0.0232937	0.00455079	0.00249849
		-28.1546	0.984076			11.6	0.209423	0.225232	0.143557	0.15458	0.0833913	0.0860733	0.0551548	0.0482912	0.024283	0.0137308	0.0348582	0.0257348	0.0200657	0.00689873		11.6	0.116414	0.124865	0.0757184	0.0840509	0.0482679	0.0457147	0.0196969	0.0113588	0.00813005	0.00549003	0.0273365	0.0236512	0.00459032	0.0025406
		-28.1526	1.07593			11.8	0.210343	0.226893	0.145736	0.156363	0.0842304	0.0872939	0.0564295	0.0490473	0.0242189	0.0139619	0.0349818	0.0261578	0.0199503	0.00701626		11.8	0.116202	0.125663	0.0765723	0.0849451	0.0480954	0.0463298	0.018833	0.0115393	0.00815913	0.0055797	0.0273666	0.0240072	0.00377803	0.00258266
		-28.1506	1.17279			12	0.211625	0.228511	0.147724	0.158122	0.0857281	0.0885066	0.0578162	0.049801	0.024151	0.0141929	0.0354772	0.0265801	0.020218	0.00713375		12	0.117646	0.126437	0.0782849	0.0858257	0.0487491	0.0469399	0.0192203	0.0117194	0.00816863	0.0056692	0.0272549	0.0243616	0.00382431	0.00262465
		-28.1486	1.26768			12.2	0.212709	0.230088	0.149128	0.159859	0.0868396	0.0897115	0.0584709	0.0505524	0.023798	0.0144237	0.0352806	0.0270017	0.0206089	0.00725119		12.2	0.117903	0.127188	0.0791505	0.0866931	0.0485174	0.0475451	0.0194039	0.011899	0.00781671	0.00575853	0.027577	0.0247143	0.00349933	0.00266659
		-28.1466	1.36689			12.4	0.213521	0.231625	0.150516	0.161574	0.0879213	0.0909087	0.0589216	0.0513012	0.023611	0.0146543	0.0358064	0.0274227	0.0209021	0.00736858		12.4	0.118889	0.127917	0.0798167	0.0875472	0.0483627	0.0481454	0.0197589	0.0120781	0.00761152	0.00584771	0.0274487	0.0250655	0.00262383	0.00270847
		-28.1446	1.46961			12.6	0.214591	0.233123	0.152864	0.163267	0.0895531	0.0920982	0.0602571	0.0520477	0.0238062	0.0148847	0.0361016	0.027843	0.0214813	0.00748592		12.6	0.120395	0.128626	0.0809221	0.0883885	0.0491216	0.0487409	0.0206798	0.0122567	0.00834215	0.00593672	0.0273214	0.0254151	0.00225949	0.0027503
		-28.1426	1.57628			12.8	0.215822	0.234583	0.154196	0.164938	0.0908294	0.0932801	0.0619189	0.0527918	0.0240345	0.015115	0.0368418	0.0282626	0.021626	0.00760322		12.8	0.121005	0.129313	0.0816746	0.089217	0.0501441	0.0493316	0.0208793	0.0124348	0.00838794	0.00602557	0.027323	0.0257632	0.00292457	0.00279206
		-28.1407	1.68163			13	0.216625	0.236006	0.154768	0.166588	0.0929803	0.0944544	0.0622615	0.0535335	0.0241594	0.015345	0.0379966	0.0286815	0.0218274	0.00772047		13	0.12196	0.129981	0.0820562	0.0900329	0.0504268	0.0499175	0.021268	0.0126125	0.00762842	0.00611426	0.0273419	0.0261096	0.00273323	0.00283377
		-28.1386	1.78683			13.2	0.217931	0.237393	0.156401	0.168217	0.0945259	0.0956212	0.0630051	0.0542728	0.0255016	0.0155749	0.0390321	0.0290997	0.0216635	0.00783767		13.2	0.123105	0.130629	0.0826597	0.0908365	0.0509548	0.0504987	0.0216007	0.0127896	0.00775488	0.00620279	0.027268	0.0264545	0.00325461	0.00287542
		-28.1366	1.89528			13.4	0.219536	0.238744	0.158494	0.169825	0.0962916	0.0967805	0.0642507	0.0550098	0.0263229	0.0158045	0.039462	0.0295173	0.0220876	0.00795483		13.4	0.123404	0.131258	0.0832198	0.0916279	0.0519651	0.0510752	0.0213973	0.0129663	0.00848605	0.00629116	0.0276365	0.0267979	0.0042125	0.00291702
		-28.1347	1.99707			13.6	0.220691	0.240062	0.159906	0.171412	0.0980548	0.0979324	0.0653653	0.0557444	0.0261895	0.016034	0.0399341	0.0299342	0.0226808	0.00807194		13.6	0.123397	0.131869	0.0831486	0.0924073	0.0538279	0.0516471	0.0210175	0.0131425	0.00867952	0.00637936	0.0282571	0.0271397	0.0046102	0.00295856
		-28.1327	2.08564			13.8	0.221859	0.241346	0.161012	0.172979	0.0988243	0.0990769	0.0662911	0.0564766	0.0268922	0.0162633	0.0400003	0.0303504	0.0224371	0.008189		13.8	0.124245	0.132462	0.0829944	0.0931749	0.0537991	0.0522143	0.0204874	0.0133183	0.00802253	0.00646741	0.0275311	0.0274799	0.00434006	0.00300004
		-28.1307	2.16444			14	0.223854	0.242597	0.163164	0.174526	0.100446	0.100214	0.06744	0.0572065	0.0281851	0.0164925	0.0408663	0.030766	0.0230812	0.00830601		14	0.12524	0.133037	0.083757	0.0939309	0.0536911	0.052777	0.0207172	0.0134935	0.00837472	0.00655529	0.0278365	0.0278187	0.00465103	0.00304146
		-28.1287	2.228			14.2	0.224271	0.243816	0.163875	0.176054	0.10127	0.101344	0.0678134	0.057934	0.0275377	0.0167214	0.0406829	0.0311809	0.022231	0.00842298		14.2	0.12489	0.133596	0.0835703	0.0946754	0.0524724	0.0533351	0.0198496	0.0136683	0.00759163	0.00664302	0.0273498	0.0281559	0.00344336	0.00308283
		-28.1267	2.27692			14.4	0.225119	0.245005	0.164626	0.177562	0.10211	0.102467	0.0692509	0.0586592	0.0269056	0.0169502	0.0405561	0.0315951	0.0228208	0.0085399		14.4	0.125684	0.134139	0.0847162	0.0954087	0.0531693	0.0538888	0.0198436	0.0138426	0.00772805	0.00673058	0.0285481	0.0284916	0.00448553	0.00312414
		-28.1247	2.31198			14.6	0.22557	0.246163	0.166032	0.17905	0.103198	0.103582	0.0704291	0.059382	0.0272479	0.0171787	0.0408494	0.0320087	0.0227032	0.00865677		14.6	0.125976	0.134665	0.0855142	0.0961308	0.0529229	0.054438	0.0197102	0.0140164	0.00736738	0.00681799	0.0285703	0.0288258	0.00527733	0.00316539
		-28.1227	2.33902			14.8	0.227166	0.247292	0.167508	0.18052	0.104302	0.10469	0.0708466	0.0601026	0.0280007	0.0174071	0.0414796	0.0324216	0.0233086	0.00877359		14.8	0.125979	0.135177	0.0860145	0.096842	0.0524792	0.0549827	0.0195227	0.0141898	0.00706772	0.00690524	0.0288801	0.0291585	0.00511096	0.00320659
		-28.1207	2.35709			15	0.22795	0.248392	0.169168	0.181971	0.105121	0.105792	0.0710433	0.0608208	0.0283749	0.0176353	0.0414341	0.0328338	0.0235239	0.00889037		15	0.125956	0.135673	0.0863455	0.0975424	0.052388	0.0555231	0.0186023	0.0143626	0.00711037	0.00699232	0.0292514	0.0294896	0.0045193	0.00324773
		-28.1187	2.36624			15.2	0.229441	0.249465	0.170649	0.183403	0.106074	0.106886	0.0716019	0.0615367	0.0289503	0.0178633	0.0418668	0.0332454	0.0240471	0.0090071		15.2	0.126653	0.136155	0.0874556	0.0982322	0.0529764	0.0560591	0.0183639	0.0145351	0.00734546	0.00707925	0.029947	0.0298193	0.00458125	0.00328881
		-28.1167	2.37346			15.4	0.229094	0.25051	0.17076	0.184817	0.106451	0.107973	0.0713831	0.0622504	0.0288391	0.0180912	0.0417636	0.0336563	0.0243126	0.00912379		15.4	0.127335	0.136623	0.0885227	0.0989116	0.0537634	0.0565907	0.0191981	0.014707	0.00709192	0.00716603	0.0309798	0.0301475	0.00517413	0.00332984
		-28.1147	2.3799			15.6	0.229513	0.251528	0.171522	0.186213	0.106471	0.109053	0.0714425	0.0629617	0.0290265	0.0183188	0.0419055	0.0340666	0.0247152	0.00924042		15.6	0.128198	0.137077	0.089537	0.0995807	0.0536762	0.0571181	0.0197363	0.0148785	0.00694163	0.00725264	0.0313902	0.0304743	0.00536777	0.00337081
		-28.1127	2.37971			15.8	0.230821	0.252521	0.173926	0.187591	0.107473	0.110126	0.072536	0.0636707	0.0297928	0.0185463	0.0425639	0.0344762	0.0252544	0.00935701		15.8	0.128626	0.137518	0.0901178	0.10024	0.0535171	0.0576413	0.0196518	0.0150495	0.00701204	0.0073391	0.0311866	0.0307995	0.0045683	0.00341172
		-28.1107	2.3774			16	0.232731	0.253489	0.175336	0.188951	0.109518	0.111192	0.0744308	0.0643775	0.0303878	0.0187736	0.0432735	0.0348851	0.0264789	0.00947356		16	0.129287	0.137946	0.0912964	0.100889	0.0541743	0.0581602	0.0197266	0.0152201	0.00752515	0.0074254	0.0316485	0.0311234	0.00468139	0.00345258
		-28.1087	2.37413			16.2	0.232834	0.254431	0.176495	0.190294	0.110243	0.112252	0.0753837	0.065082	0.0301283	0.0190007	0.0433083	0.0352934	0.0262913	0.00959005		16.2	0.129752	0.138362	0.0917351	0.101528	0.0543502	0.0586749	0.0197273	0.0153902	0.00709032	0.00751154	0.0321637	0.0314457	0.00344645	0.00349338
		-28.1067	2.36671			16.4	0.233561	0.25535	0.177774	0.19162	0.111082	0.113305	0.0754807	0.0657843	0.0308125	0.0192276	0.0437155	0.035701	0.0259137	0.0097065		16.4	0.130762	0.138766	0.0926049	0.102157	0.0544976	0.0591855	0.0205585	0.0155598	0.00706129	0.00759752	0.0318897	0.0317666	0.0029558	0.00353413
		-28.1047	2.35957			16.6	0.234741	0.256246	0.179067	0.192929	0.112692	0.114351	0.0764444	0.0664842	0.031462	0.0194543	0.0444724	0.036108	0.025902	0.0098229		16.6	0.13131	0.139157	0.0932179	0.102777	0.0551166	0.059692	0.0204517	0.0157289	0.00755467	0.00768335	0.0321477	0.032086	0.00257513	0.00357482
		-28.1027	2.35503			16.8	0.235487	0.257119	0.1801	0.194221	0.113536	0.11539	0.0771625	0.067182	0.0312684	0.0196809	0.0451677	0.0365143	0.0251552	0.00993926		16.8	0.132644	0.139538	0.0940085	0.103387	0.0560793	0.0601944	0.0203382	0.0158976	0.00794577	0.00776903	0.0329547	0.032404	0.00242139	0.00361546
		-28.1007	2.3498			17	0.236194	0.25797	0.181197	0.195497	0.114946	0.116423	0.0775751	0.0678775	0.0314223	0.0199073	0.0455955	0.0369199	0.0243574	0.0100556		17	0.133946	0.139907	0.0952179	0.103989	0.0569331	0.0606927	0.0210747	0.0160659	0.00867351	0.00785454	0.0334503	0.0327206	0.00314459	0.00365604
		-28.0987	2.34413			17.2	0.236725	0.258799	0.182144	0.196757	0.115752	0.117449	0.0776958	0.0685707	0.0318499	0.0201334	0.0458855	0.0373249	0.0240286	0.0101718		17.2	0.134568	0.140265	0.0959929	0.104581	0.0579962	0.061187	0.0209675	0.0162337	0.00930819	0.0079399	0.0333494	0.0330358	0.00374688	0.00369656
		-28.0967	2.33651			17.4	0.23713	0.259607	0.183536	0.198	0.11652	0.118468	0.0784897	0.0692618	0.0315716	0.0203594	0.0458234	0.0377293	0.0238138	0.010288		17.4	0.134864	0.140613	0.0966004	0.105164	0.0585466	0.0616773	0.020739	0.016401	0.00932439	0.00802511	0.0332159	0.0333495	0.00274424	0.00373703
		-28.0947	2.33286			17.6	0.238374	0.260395	0.186027	0.199227	0.118179	0.119481	0.0803455	0.0699506	0.0329407	0.0205853	0.0466588	0.038133	0.0244665	0.0104042		17.6	0.136021	0.140951	0.0971948	0.105738	0.0603557	0.0621637	0.0210888	0.0165679	0.00995291	0.00811016	0.0341712	0.0336618	0.00303862	0.00377744
		-28.0927	2.32795			17.8	0.239049	0.261162	0.187319	0.200439	0.119237	0.120487	0.0817368	0.0706372	0.0337698	0.0208109	0.0476406	0.0385361	0.024796	0.0105203		17.8	0.13607	0.141279	0.0977127	0.106304	0.0601483	0.0626462	0.0210398	0.0167343	0.00963255	0.00819506	0.0342619	0.0339728	0.00299454	0.0038178
		-28.0907	2.31946			18	0.2394	0.26191	0.188062	0.201635	0.120518	0.121487	0.082179	0.0713216	0.0334329	0.0210364	0.047962	0.0389385	0.0243921	0.0106364		18	0.136498	0.141597	0.0984786	0.106861	0.0595768	0.0631247	0.0216344	0.0169003	0.00904691	0.0082798	0.0347852	0.0342823	0.00261187	0.0038581
		-28.0887	2.30807			18.2	0.240351	0.26264	0.189517	0.202816	0.121716	0.122481	0.0825625	0.0720038	0.0331245	0.0212617	0.048168	0.0393402	0.0239322	0.0107524		18.2	0.136789	0.141907	0.0984681	0.10741	0.0594927	0.0635995	0.0210954	0.0170659	0.00858871	0.00836439	0.0355801	0.0345904	0.00235269	0.00389834
		-28.0867	2.29515			18.4	0.24166	0.26335	0.192049	0.203982	0.12287	0.123468	0.0841742	0.0726838	0.0335485	0.0214868	0.0491941	0.0397413	0.0240628	0.0108684		18.4	0.136993	0.142207	0.0990549	0.10795	0.0608024	0.0640703	0.0210953	0.0172309	0.0093044	0.00844882	0.0365281	0.0348971	0.00319037	0.00393854
		-28.0847	2.28052			18.6	0.24137	0.264043	0.192883	0.205133	0.124012	0.124449	0.0847759	0.0733617	0.03337	0.0217117	0.0494212	0.0401418	0.0236151	0.0109844		18.6	0.137049	0.142498	0.0993095	0.108482	0.0611874	0.0645374	0.0213696	0.0173956	0.00852363	0.0085331	0.0365117	0.0352025	0.00305194	0.00397867
		-28.0827	2.26203			18.8	0.241362	0.264718	0.193299	0.20627	0.12482	0.125423	0.0851941	0.0740373	0.0333576	0.0219364	0.0495073	0.0405416	0.0234363	0.0111002		18.8	0.137607	0.142781	0.100129	0.109006	0.0616828	0.0650007	0.0217916	0.0175598	0.00856721	0.00861723	0.0371844	0.0355065	0.0030066	0.00401875
		-28.0807	2.2441			19	0.242056	0.265376	0.195198	0.207391	0.126112	0.126391	0.0857837	0.0747108	0.0343356	0.022161	0.050084	0.0409408	0.0238346	0.0112161		19	0.138003	0.143056	0.101194	0.109522	0.0623887	0.0654603	0.0217203	0.0177235	0.00929922	0.0087012	0.037697	0.0358091	0.00425539	0.00405878
		-28.0787	2.22432			19.2	0.242486	0.266017	0.196945	0.208499	0.127737	0.127354	0.0865812	0.0753821	0.0351364	0.0223853	0.0506897	0.0413394	0.0244036	0.0113319		19.2	0.138308	0.143322	0.101709	0.110031	0.0633829	0.0659162	0.0214831	0.0178868	0.00892376	0.00878502	0.038508	0.0361104	0.00463278	0.00409875
		-28.0767	2.20369			19.4	0.241813	0.266642	0.19757	0.209592	0.127931	0.128309	0.0873284	0.0760513	0.0342408	0.0226095	0.0500444	0.0417373	0.0243839	0.0114476		19.4	0.139033	0.143581	0.101946	0.110531	0.0638268	0.0663684	0.0216728	0.0180497	0.00855615	0.00886869	0.0385554	0.0364103	0.00520151	0.00413867
		-28.0747	2.18658			19.6	0.241667	0.267251	0.197833	0.210672	0.128832	0.129259	0.0873129	0.0767183	0.0341771	0.0228336	0.0504799	0.0421345	0.0246141	0.0115633		19.6	0.139704	0.143832	0.102516	0.111024	0.0642839	0.066817	0.0222149	0.0182121	0.00856863	0.00895221	0.0382047	0.0367088	0.00621268	0.00417853
		-28.0727	2.1661			19.8	0.241154	0.267844	0.198609	0.211737	0.129693	0.130203	0.087278	0.0773832	0.0345667	0.0230574	0.0499326	0.0425312	0.0242383	0.011679		19.8	0.139609	0.144076	0.10252	0.11151	0.0643248	0.0672619	0.0223418	0.018374	0.00807462	0.00903557	0.037512	0.037006	0.00531586	0.00421833
		-28.0707	2.14628			20	0.242224	0.268423	0.199865	0.212789	0.131373	0.131141	0.0884852	0.078046	0.035418	0.023281	0.0500869	0.0429271	0.0245161	0.0117946		20	0.139776	0.144313	0.103167	0.111988	0.0653884	0.0677033	0.0222607	0.0185356	0.00841669	0.00911878	0.0384675	0.0373019	0.00554506	0.00425809
		-28.0687	2.12901			20.2	0.242878	0.268986	0.201017	0.213828	0.131859	0.132072	0.0892985	0.0787066	0.0357312	0.0235045	0.0501779	0.0433225	0.0245372	0.0119101		20.2	0.140395	0.144543	0.104221	0.112459	0.0665846	0.068141	0.022795	0.0186966	0.00861346	0.00920185	0.0392753	0.0375964	0.00539933	0.00429778
		-28.0667	2.11549			20.4	0.243669	0.269536	0.200671	0.214853	0.132399	0.132998	0.0892905	0.0793651	0.0355066	0.0237278	0.0507382	0.0437172	0.0246943	0.0120257		20.4	0.140199	0.144766	0.104588	0.112923	0.066336	0.0685753	0.0235514	0.0188573	0.00858977	0.00928476	0.0390657	0.0378896	0.00543956	0.00433743
		-28.0647	2.10106			20.6	0.243589	0.270071	0.200725	0.215865	0.132442	0.133918	0.0897206	0.0800214	0.0356148	0.0239509	0.0504886	0.0441113	0.0240852	0.0121411		20.6	0.140244	0.144983	0.104983	0.11338	0.066444	0.0690061	0.0233953	0.0190175	0.0085109	0.00936751	0.0384701	0.0381815	0.00489418	0.00437702
		-28.0627	2.08236			20.8	0.244801	0.270593	0.202558	0.216864	0.133707	0.134832	0.0913812	0.0806757	0.0362608	0.0241739	0.051058	0.0445047	0.0247358	0.0122565		20.8	0.140616	0.145193	0.105806	0.11383	0.0667016	0.0694334	0.0233622	0.0191773	0.00904211	0.00945012	0.0384128	0.0384721	0.0050005	0.00441655
		-28.0607	2.06176			21	0.245246	0.271102	0.203261	0.217851	0.134593	0.13574	0.0925153	0.0813279	0.0365299	0.0243966	0.0517059	0.0448976	0.0252994	0.0123719		21	0.14087	0.145397	0.106484	0.114273	0.067224	0.0698572	0.0237513	0.0193367	0.00950832	0.00953258	0.0386138	0.0387614	0.00531415	0.00445603
		-28.0587	2.04339			21.2	0.245762	0.271598	0.203407	0.218824	0.134971	0.136642	0.0929881	0.081978	0.0365945	0.0246192	0.0524267	0.0452897	0.0256426	0.0124872		21.2	0.141592	0.145596	0.106671	0.114709	0.0677538	0.0702776	0.0245431	0.0194956	0.00945276	0.00961489	0.0382469	0.0390494	0.00548533	0.00449546
		-28.0567	2.02611			21.4	0.247253	0.272081	0.204945	0.219786	0.135931	0.137538	0.0937095	0.082626	0.0375662	0.0248416	0.0532242	0.0456813	0.0262963	0.0126025		21.4	0.142518	0.145788	0.106971	0.115139	0.067699	0.0706947	0.0253641	0.0196541	0.00950333	0.00969705	0.0386455	0.039336	0.00542202	0.00453483
		-28.0547	2.00476			21.6	0.248438	0.272552	0.20645	0.220735	0.137437	0.138429	0.0948607	0.0832719	0.0388907	0.0250638	0.0541673	0.0460722	0.0272736	0.0127177		21.6	0.142727	0.145975	0.107458	0.115562	0.0683188	0.0711083	0.0252575	0.0198121	0.00975089	0.00977906	0.039376	0.0396214	0.00525565	0.00457415
		-28.0527	1.98563			21.8	0.248254	0.273011	0.206903	0.221672	0.137654	0.139314	0.0955121	0.0839157	0.0377986	0.0252858	0.0544444	0.0464625	0.0268308	0.0128329		21.8	0.141923	0.146156	0.1077	0.115979	0.0680178	0.0715187	0.0246523	0.0199698	0.00903546	0.00986092	0.0391162	0.0399055	0.00361864	0.00461341
		-28.0507	1.96745			22	0.249275	0.273458	0.207855	0.222597	0.138691	0.140193	0.0956565	0.0845575	0.03704	0.0255077	0.0553223	0.0468522	0.0266741	0.0129481		22	0.143177	0.146332	0.108275	0.116389	0.0680645	0.0719257	0.0252446	0.0201269	0.00864733	0.00994263	0.039522	0.0401883	0.00356513	0.00465262
		-28.0487	1.95669			22.2	0.249822	0.273894	0.20919	0.22351	0.139718	0.141067	0.0958842	0.0851972	0.0368697	0.0257294	0.0562681	0.0472412	0.0267167	0.0130632		22.2	0.143163	0.146503	0.108321	0.116794	0.0682978	0.0723295	0.0249714	0.0202837	0.00901491	0.0100242	0.0395162	0.0404699	0.00345796	0.00469178
		-28.0467	1.94678			22.4	0.250134	0.274319	0.210176	0.224411	0.140688	0.141935	0.0970271	0.0858349	0.0371476	0.0259509	0.0569716	0.0476296	0.0267595	0.0131782		22.4	0.143495	0.146669	0.109353	0.117192	0.0692548	0.07273	0.025546	0.0204401	0.0103494	0.0101056	0.0403093	0.0407502	0.00339563	0.00473088
		-28.0447	1.93531			22.6	0.250794	0.274733	0.211255	0.225301	0.142485	0.142797	0.0985121	0.0864705	0.0374192	0.0261722	0.0576259	0.0480174	0.027678	0.0132932		22.6	0.144114	0.146831	0.110176	0.117584	0.0696466	0.0731272	0.0254707	0.020596	0.0101102	0.0101869	0.0405274	0.0410292	0.00335648	0.00476993
		-28.0427	1.92532			22.8	0.251227	0.275137	0.212036	0.22618	0.143962	0.143654	0.0992646	0.087104	0.0371529	0.0263934	0.0587685	0.0484046	0.0284419	0.0134082		22.8	0.144109	0.146987	0.110679	0.11797	0.0698426	0.0735213	0.0251457	0.0207515	0.00958732	0.010268	0.0404941	0.041307	0.00375652	0.00480892
		-28.0407	1.91548			23	0.251428	0.27553	0.212814	0.227048	0.145129	0.144505	0.098905	0.0877356	0.0375156	0.0266143	0.0590223	0.0487911	0.0283931	0.0135231		23	0.14453	0.147139	0.110473	0.11835	0.0693432	0.0739122	0.025	0.0209066	0.0091101	0.010349	0.0404242	0.0415835	0.00361275	0.00484787
		-28.0387	1.90646			23.2	0.250768	0.275913	0.213901	0.227904	0.146217	0.145351	0.0995177	0.0883651	0.0377674	0.0268351	0.0594155	0.049177	0.0287544	0.0136379		23.2	0.145021	0.147286	0.110933	0.118725	0.0696623	0.0742999	0.0247979	0.0210612	0.00908094	0.0104298	0.0407714	0.0418588	0.00355019	0.00488675
		-28.0367	1.89151			23.4	0.250113	0.276287	0.213858	0.228749	0.146924	0.146192	0.100391	0.0889926	0.0373456	0.0270557	0.0595332	0.0495624	0.0291714	0.0137528		23.4	0.145955	0.14743	0.111678	0.119094	0.0701211	0.0746845	0.024772	0.0212155	0.00963751	0.0105105	0.041215	0.0421328	0.00337027	0.00492559
		-28.0347	1.87254			23.6	0.248993	0.276651	0.212666	0.229584	0.147897	0.147027	0.0997249	0.089618	0.037275	0.0272762	0.0597569	0.049947	0.0288648	0.0138675		23.6	0.146219	0.147569	0.112632	0.119457	0.0702811	0.075066	0.0254137	0.0213693	0.00985546	0.010591	0.0417836	0.0424056	0.00387937	0.00496437
		-28.0327	1.85831			23.8	0.249449	0.277006	0.212743	0.230408	0.147835	0.147857	0.0992093	0.0902415	0.037872	0.0274964	0.0591134	0.0503311	0.0285471	0.0139823		23.8	0.146622	0.147703	0.112941	0.119815	0.0702875	0.0754444	0.0260081	0.0215227	0.00989092	0.0106714	0.0419001	0.0426772	0.00379548	0.0050031
		-28.0307	1.84115			24	0.2512	0.277352	0.214219	0.231221	0.148948	0.148681	0.100441	0.0908629	0.0394559	0.0277165	0.0598059	0.0507146	0.029402	0.0140969		24	0.147335	0.147834	0.113437	0.120167	0.0712789	0.0758198	0.0261093	0.0216757	0.011618	0.0107516	0.0434156	0.0429475	0.00443513	0.00504177
		-28.0287	1.82671			24.2	0.251505	0.277689	0.214448	0.232024	0.149528	0.149501	0.101888	0.0914824	0.0395858	0.0279364	0.0606557	0.0510974	0.029538	0.0142116		24.2	0.146786	0.147962	0.114037	0.120514	0.0716631	0.0761922	0.0255459	0.0218282	0.0118371	0.0108317	0.0436895	0.0432167	0.0035177	0.0050804
		-28.0267	1.81456			24.4	0.251826	0.278017	0.214199	0.232817	0.14998	0.150315	0.102638	0.0920999	0.039632	0.0281562	0.0614171	0.0514796	0.0296966	0.0143262		24.4	0.146431	0.148085	0.114408	0.120856	0.0714095	0.0765615	0.0252652	0.0219804	0.0116902	0.0109116	0.0435843	0.0434846	0.00380312	0.00511897
		-28.0247	1.80584			24.6	0.251797	0.278337	0.214704	0.233599	0.150692	0.151123	0.103048	0.0927154	0.0407366	0.0283757	0.0614653	0.0518612	0.0291292	0.0144407		24.6	0.147045	0.148205	0.114956	0.121193	0.0718363	0.0769279	0.0257476	0.0221321	0.0119986	0.0109914	0.0436285	0.0437513	0.00457976	0.00515748
		-28.0227	1.79754			24.8	0.252624	0.278649	0.216197	0.234372	0.151634	0.151927	0.103854	0.0933289	0.0410005	0.0285951	0.0617282	0.0522422	0.0287861	0.0145552		24.8	0.147011	0.148321	0.115788	0.121524	0.0722278	0.0772913	0.0251258	0.0222835	0.0125433	0.0110711	0.0445345	0.0440168	0.00458357	0.00519595
		-28.0207	1.78835			25	0.252586	0.278954	0.217593	0.235135	0.151819	0.152725	0.104657	0.0939404	0.0408048	0.0288143	0.0617603	0.0526226	0.0279	0.0146696		25	0.147718	0.148434	0.116679	0.121851	0.0737246	0.0776518	0.0256445	0.0224344	0.0133272	0.0111506	0.045437	0.0442811	0.00436814	0.00523436
		-28.0187	1.78146			25.2	0.253201	0.27925	0.217925	0.235888	0.152379	0.153519	0.105213	0.09455	0.0411163	0.0290333	0.0623049	0.0530023	0.0277429	0.014784		25.2	0.148577	0.148544	0.117731	0.122172	0.0749256	0.0780094	0.0264559	0.0225849	0.0138215	0.01123	0.0455401	0.0445443	0.0056065	0.00527272
		-28.0167	1.77496			25.4	0.25274	0.279539	0.217812	0.236631	0.152431	0.154307	0.104783	0.0951576	0.0413015	0.0292522	0.0617852	0.0533815	0.0266268	0.0148984		25.4	0.149157	0.14865	0.118636	0.122489	0.0748659	0.0783641	0.0262597	0.022735	0.0134236	0.0113092	0.0462958	0.0448062	0.00553685	0.00531102
		-28.0147	1.76572			25.6	0.252799	0.27982	0.218938	0.237365	0.152923	0.15509	0.105076	0.0957633	0.0413444	0.0294708	0.0612589	0.05376	0.0258961	0.0150127		25.6	0.149703	0.148754	0.119564	0.122801	0.0756464	0.0787159	0.025948	0.0228847	0.0135344	0.0113883	0.0470635	0.045067	0.00601094	0.00534927
		-28.0127	1.75486			25.8	0.25237	0.280095	0.220386	0.238089	0.153236	0.155868	0.10625	0.096367	0.0407614	0.0296893	0.0615076	0.054138	0.0252046	0.015127		25.8	0.149826	0.148854	0.120356	0.123108	0.0770228	0.0790649	0.0261909	0.023034	0.0137892	0.0114672	0.0478462	0.0453266	0.0065058	0.00538748
		-28.0107	1.74552			26	0.252618	0.280362	0.220404	0.238805	0.154523	0.156641	0.106511	0.0969688	0.0406617	0.0299076	0.0622065	0.0545153	0.0246113	0.0152412		26	0.149892	0.148952	0.120473	0.12341	0.0787555	0.0794111	0.0261289	0.0231829	0.0137719	0.011546	0.0484952	0.045585	0.00709121	0.00542562
		-28.0087	1.7323			26.2	0.252209	0.280623	0.220581	0.239511	0.1552	0.157409	0.106523	0.0975687	0.0404951	0.0301258	0.0617173	0.054892	0.0240826	0.0153554		26.2	0.15038	0.149046	0.120493	0.123708	0.0794374	0.0797545	0.0268197	0.0233314	0.0141335	0.0116246	0.0487934	0.0458423	0.00702707	0.00546372
		-28.0067	1.72038			26.4	0.253376	0.280877	0.221848	0.240208	0.15671	0.158173	0.107568	0.0981666	0.0412765	0.0303437	0.061999	0.0552682	0.0245914	0.0154695		26.4	0.15027	0.149138	0.120646	0.124002	0.0797062	0.0800951	0.0271091	0.0234794	0.0141446	0.0117031	0.0494225	0.0460984	0.00673459	0.00550176
		-28.0047	1.70528			26.6	0.253937	0.281125	0.223404	0.240896	0.15843	0.158931	0.108682	0.0987626	0.0412545	0.0305615	0.0623837	0.0556437	0.0249538	0.0155835		26.6	0.150011	0.149227	0.120557	0.124291	0.0789217	0.080433	0.0270546	0.0236271	0.0130688	0.0117815	0.0494354	0.0463534	0.0067503	0.00553975
		-28.0027	1.69509			26.8	0.254012	0.281366	0.22388	0.241575	0.159475	0.159685	0.108872	0.0993567	0.0403401	0.0307791	0.0629053	0.0560186	0.0255021	0.0156976		26.8	0.15016	0.149314	0.120409	0.124575	0.0779466	0.0807682	0.027477	0.0237744	0.0117431	0.0118597	0.0489595	0.0466072	0.00622699	0.00557769
		-28.0007	1.68687			27	0.25405	0.281601	0.224071	0.242246	0.159804	0.160433	0.108744	0.0999489	0.0407649	0.0309966	0.062539	0.0563929	0.0251784	0.0158116		27	0.151096	0.149398	0.120656	0.124855	0.0766354	0.0811006	0.0289029	0.0239213	0.0117646	0.0119378	0.0485981	0.0468598	0.00637863	0.00561558
		-27.9987	1.67427			27.2	0.254092	0.28183	0.224562	0.242908	0.16028	0.161177	0.109196	0.100539	0.0413356	0.0312138	0.0632442	0.0567666	0.0264282	0.0159255		27.2	0.151104	0.149479	0.120661	0.125131	0.0758811	0.0814304	0.0294877	0.0240677	0.0118402	0.0120157	0.0484632	0.0471114	0.0065106	0.00565342
		-27.9967	1.66577			27.4	0.254483	0.282054	0.225264	0.243562	0.160943	0.161916	0.110226	0.101128	0.0415666	0.0314309	0.0635184	0.0571397	0.0274837	0.0160394		27.4	0.150838	0.149558	0.120194	0.125403	0.0747296	0.0817575	0.0292957	0.0242138	0.0112284	0.0120935	0.0481705	0.0473618	0.00527063	0.0056912
		-27.9947	1.65661			27.6	0.255088	0.282271	0.225745	0.244207	0.16205	0.162651	0.110724	0.101714	0.0420246	0.0316478	0.0642128	0.0575122	0.0281194	0.0161533		27.6	0.150762	0.149635	0.120323	0.125671	0.0738369	0.082082	0.0293049	0.0243595	0.0105909	0.0121712	0.0478576	0.047611	0.00484339	0.00572893
		-27.9927	1.64946			27.8	0.255683	0.282483	0.225367	0.244844	0.162273	0.16338	0.11114	0.102299	0.0426233	0.0318646	0.0643745	0.0578841	0.0285203	0.0162671		27.8	0.15085	0.14971	0.119493	0.125935	0.0730455	0.0824039	0.0293851	0.0245048	0.00995773	0.0122487	0.0474946	0.0478592	0.00371946	0.00576661
		-27.9907	1.63667			28	0.256357	0.28269	0.225857	0.245473	0.163202	0.164105	0.112075	0.102882	0.0431694	0.0320812	0.0652339	0.0582554	0.0293021	0.0163808		28	0.150512	0.149782	0.119543	0.126194	0.0731072	0.0827231	0.0290788	0.0246497	0.0100409	0.012326	0.047443	0.0481062	0.00305268	0.00580424
		-27.9887	1.61884			28.2	0.257687	0.282892	0.227154	0.246094	0.16416	0.164826	0.113347	0.103462	0.0442785	0.0322976	0.0663872	0.0586261	0.0301458	0.0164945		28.2	0.149931	0.149853	0.12011	0.12645	0.0736653	0.0830398	0.0289992	0.0247942	0.0100678	0.0124033	0.0472507	0.0483521	0.00285967	0.00584181
		-27.9867	1.60594			28.4	0.25896	0.283088	0.228208	0.246707	0.165498	0.165541	0.114345	0.104041	0.0447958	0.0325138	0.0678654	0.0589962	0.0313066	0.0166082		28.4	0.149782	0.149921	0.12054	0.126702	0.0741726	0.0833539	0.029658	0.0249383	0.010689	0.0124803	0.0479391	0.0485969	0.00366277	0.00587934
		-27.9847	1.59392			28.6	0.258445	0.28328	0.228058	0.247312	0.166307	0.166253	0.114714	0.104619	0.0445109	0.0327298	0.0684463	0.0593658	0.0308974	0.0167218		28.6	0.150406	0.149987	0.12076	0.12695	0.0745831	0.0836656	0.0307912	0.025082	0.0110281	0.0125573	0.048204	0.0488406	0.00368626	0.00591681
		-27.9827	1.58254			28.8	0.258888	0.283466	0.228898	0.24791	0.166613	0.166959	0.115524	0.105194	0.04469	0.0329457	0.0689879	0.0597347	0.0308066	0.0168354		28.8	0.149855	0.150052	0.121311	0.127194	0.0746756	0.0839746	0.0304204	0.0252253	0.0115743	0.0126341	0.0484997	0.0490833	0.00312286	0.00595423
		-27.9807	1.57315			29	0.259448	0.283648	0.229936	0.248499	0.167398	0.167661	0.116961	0.105767	0.0457134	0.0331614	0.0699484	0.060103	0.0310398	0.0169489		29	0.150424	0.150114	0.12221	0.127435	0.0762752	0.0842813	0.0311495	0.0253683	0.0130788	0.0127108	0.0493443	0.0493248	0.00353824	0.00599161
		-27.9787	1.56478			29.2	0.259905	0.283825	0.229664	0.249082	0.168159	0.168359	0.117669	0.106339	0.0458481	0.0333769	0.0712387	0.0604707	0.0314339	0.0170624		29.2	0.150561	0.150175	0.12258	0.127672	0.0772099	0.0845854	0.0310306	0.0255108	0.013117	0.0127873	0.0495855	0.0495652	0.00416909	0.00602892
		-27.9767	1.56034			29.4	0.259785	0.283998	0.229595	0.249656	0.168109	0.169052	0.118113	0.106909	0.0457387	0.0335922	0.0708659	0.0608379	0.0304597	0.0171758		29.4	0.151553	0.150234	0.122594	0.127905	0.0783055	0.0848871	0.0316371	0.025653	0.0131242	0.0128637	0.0503254	0.0498046	0.00507753	0.00606619
		-27.9747	1.55323			29.6	0.260273	0.284166	0.230343	0.250224	0.169631	0.169741	0.119045	0.107477	0.0465307	0.0338074	0.0718903	0.0612045	0.0307612	0.0172892		29.6	0.151332	0.150291	0.122593	0.128135	0.0797435	0.0851863	0.0316969	0.0257948	0.0139034	0.0129399	0.0509986	0.0500429	0.00615439	0.00610341
		-27.9727	1.54941			29.8	0.259903	0.28433	0.230248	0.250784	0.170125	0.170425	0.119628	0.108043	0.0464854	0.0340224	0.0723049	0.0615704	0.0305174	0.0174026		29.8	0.15118	0.150346	0.122994	0.128361	0.0814296	0.0854831	0.0317799	0.0259362	0.0146976	0.013016	0.0512908	0.0502801	0.00602946	0.00614058
		-27.9707	1.54725			30	0.260173	0.28449	0.230557	0.251337	0.171241	0.171105	0.120497	0.108607	0.0460786	0.0342373	0.0728212	0.0619358	0.0300946	0.0175159		30	0.151814	0.1504	0.122986	0.128584	0.0831858	0.0857776	0.0317226	0.0260772	0.0154215	0.013092	0.0517683	0.0505162	0.00626275	0.00617769
		-27.9687	1.53854			30.2	0.259545	0.284646	0.230399	0.251883	0.171613	0.17178	0.120238	0.10917	0.0454461	0.0344519	0.0726693	0.0623006	0.0299419	0.0176291		30.2	0.152273	0.150453	0.123099	0.128804	0.0832334	0.0860696	0.0319718	0.0262178	0.015261	0.0131678	0.0514961	0.0507513	0.00662904	0.00621475
		-27.9667	1.53037			30.4	0.259845	0.284798	0.230605	0.252422	0.172424	0.172451	0.120797	0.10973	0.0457378	0.0346664	0.073114	0.0626648	0.0301568	0.0177423		30.4	0.151326	0.150503	0.123098	0.12902	0.082531	0.0863594	0.0314628	0.026358	0.0147138	0.0132435	0.0513161	0.0509853	0.00595693	0.00625177
		-27.9647	1.52023			30.6	0.260611	0.284946	0.231365	0.252954	0.172785	0.173118	0.121024	0.110289	0.0452526	0.0348807	0.0727911	0.0630284	0.0299591	0.0178555		30.6	0.152385	0.150553	0.124176	0.129233	0.0827712	0.0866467	0.0315479	0.0264979	0.0152618	0.0133191	0.0518789	0.0512183	0.00624671	0.00628873
		-27.9627	1.51684			30.8	0.26145	0.28509	0.231576	0.253479	0.17339	0.173781	0.121432	0.110846	0.0453553	0.0350948	0.0728331	0.0633915	0.0304523	0.0179686		30.8	0.152682	0.150601	0.124637	0.129443	0.0831712	0.0869318	0.0312293	0.0266374	0.0152245	0.0133945	0.051837	0.0514502	0.00617342	0.00632564
		-27.9607	1.51049			31	0.260716	0.285231	0.230485	0.253998	0.17305	0.174439	0.12092	0.111402	0.0448964	0.0353088	0.0717604	0.0637539	0.0298572	0.0180817		31	0.153025	0.150647	0.124702	0.129649	0.0829009	0.0872145	0.0311174	0.0267765	0.0148497	0.0134698	0.0513973	0.0516811	0.00583946	0.0063625
		-27.9587	1.50107			31.2	0.260251	0.285368	0.230662	0.25451	0.172662	0.175093	0.121053	0.111955	0.0447804	0.0355226	0.0714496	0.0641158	0.0296993	0.0181947		31.2	0.153548	0.150692	0.125164	0.129852	0.0833436	0.087495	0.0309805	0.0269152	0.0148503	0.0135449	0.0514804	0.0519109	0.00535051	0.00639931
		-27.9567	1.49337			31.4	0.261744	0.285502	0.232659	0.255015	0.173494	0.175743	0.122253	0.112507	0.046014	0.0357362	0.0721921	0.0644771	0.0302539	0.0183077		31.4	0.153978	0.150736	0.125517	0.130053	0.0837351	0.0877732	0.0305654	0.0270536	0.0144491	0.0136199	0.0519476	0.0521397	0.00504587	0.00643607
		-27.9547	1.48961			31.6	0.262037	0.285632	0.232797	0.255514	0.174613	0.176389	0.12321	0.113057	0.0465485	0.0359497	0.0727718	0.0648378	0.0304011	0.0184206		31.6	0.153664	0.150778	0.126234	0.13025	0.084476	0.0880492	0.0298459	0.0271915	0.0141364	0.0136948	0.0521646	0.0523675	0.00460164	0.00647278
		-27.9527	1.4895			31.8	0.261306	0.285759	0.232023	0.256007	0.174433	0.17703	0.123382	0.113605	0.0460138	0.036163	0.0723365	0.0651979	0.0301988	0.0185335		31.8	0.154061	0.15082	0.126606	0.130444	0.0849411	0.088323	0.0302489	0.0273291	0.0134789	0.0137696	0.0522857	0.0525942	0.00449284	0.00650944
		-27.9507	1.48547			32	0.261771	0.285882	0.233303	0.256493	0.174742	0.177668	0.123225	0.114151	0.046665	0.0363761	0.0722557	0.0655575	0.0303786	0.0186463		32	0.153827	0.15086	0.127437	0.130636	0.0854184	0.0885945	0.0305357	0.0274664	0.0132709	0.0138441	0.0519334	0.0528199	0.00507538	0.00654605
		-27.9487	1.47497			32.2	0.262456	0.286003	0.23475	0.256973	0.175695	0.178301	0.123828	0.114696	0.0474239	0.036589	0.0728778	0.0659165	0.0310301	0.0187591		32.2	0.153635	0.150899	0.128034	0.130824	0.0865935	0.0888639	0.0311676	0.0276032	0.0134843	0.0139186	0.0525696	0.0530446	0.00534458	0.00658261
		-27.9467	1.45993			32.4	0.262358	0.28612	0.235613	0.257447	0.176641	0.178931	0.124957	0.115239	0.0474825	0.0368018	0.0738384	0.0662749	0.0311351	0.0188719		32.4	0.15325	0.150937	0.128326	0.13101	0.0874016	0.089131	0.0308627	0.0277397	0.0130934	0.0139929	0.0532364	0.0532683	0.00460143	0.00661912
		-27.9447	1.45183			32.6	0.262543	0.286235	0.236177	0.257915	0.176958	0.179556	0.125548	0.11578	0.0469699	0.0370144	0.0740282	0.0666327	0.0306759	0.0189846		32.6	0.153645	0.150973	0.128709	0.131192	0.0873494	0.0893961	0.0317006	0.0278758	0.0126392	0.0140671	0.0535281	0.053491	0.00553289	0.00665558
		-27.9427	1.44402			32.8	0.262984	0.286346	0.236842	0.258377	0.177673	0.180177	0.126071	0.11632	0.0471266	0.0372268	0.0745475	0.0669899	0.0313086	0.0190972		32.8	0.152862	0.151009	0.12875	0.131372	0.0866669	0.089659	0.031723	0.0280116	0.0126066	0.0141412	0.0538038	0.0537127	0.00582306	0.00669198
		-27.9407	1.43498			33	0.262982	0.286455	0.237198	0.258833	0.178103	0.180795	0.126758	0.116857	0.0471678	0.037439	0.0744612	0.0673466	0.0314916	0.0192099		33	0.153132	0.151043	0.128606	0.13155	0.0869809	0.0899197	0.0319649	0.028147	0.0127034	0.0142151	0.054198	0.0539334	0.00554765	0.00672834
		-27.9387	1.42749			33.2	0.262582	0.286561	0.237834	0.259283	0.178916	0.181408	0.12779	0.117393	0.0471246	0.0376511	0.0752112	0.0677027	0.0315411	0.0193224		33.2	0.152123	0.151077	0.127904	0.131724	0.0866603	0.0901784	0.0312787	0.028282	0.011457	0.0142889	0.0537283	0.0541531	0.00522079	0.00676465
		-27.9367	1.42429			33.4	0.262183	0.286664	0.23771	0.259728	0.179451	0.182018	0.128602	0.117928	0.0470931	0.037863	0.0755867	0.0680582	0.0316743	0.019435		33.4	0.152344	0.15111	0.127688	0.131896	0.0865068	0.090435	0.0317546	0.0284166	0.0111401	0.0143626	0.0535165	0.0543718	0.00594315	0.00680091
		-27.9347	1.42366			33.6	0.261946	0.286765	0.237775	0.260167	0.180422	0.182623	0.128776	0.11846	0.047116	0.0380748	0.0763663	0.0684132	0.0322429	0.0195474		33.6	0.15159	0.151141	0.127605	0.132066	0.0855318	0.0906895	0.0313647	0.0285509	0.0104393	0.0144361	0.0534507	0.0545896	0.00586492	0.00683712
		-27.9327	1.42049			33.8	0.261853	0.286863	0.238253	0.2606	0.180505	0.183225	0.128987	0.118991	0.0467023	0.0382863	0.0761279	0.0687676	0.0323686	0.0196599		33.8	0.151985	0.151172	0.127785	0.132232	0.0854253	0.090942	0.032093	0.0286848	0.010611	0.0145095	0.0533266	0.0548063	0.00618197	0.00687328
		-27.9307	1.41697			34	0.262413	0.286958	0.239206	0.261027	0.181539	0.183823	0.130316	0.11952	0.0468226	0.0384977	0.0768263	0.0691214	0.0327424	0.0197723		34	0.15164	0.151202	0.127642	0.132397	0.0862277	0.0911924	0.031735	0.0288183	0.0108476	0.0145827	0.0537184	0.0550221	0.00596343	0.00690939
		-27.9287	1.41356			34.2	0.262287	0.287052	0.238587	0.26145	0.18237	0.184417	0.130575	0.120048	0.0465762	0.038709	0.0774383	0.0694746	0.0330759	0.0198846		34.2	0.15142	0.151231	0.127623	0.132558	0.0858337	0.0914408	0.0314213	0.0289515	0.0101875	0.0146558	0.0534755	0.0552369	0.0058854	0.00694545
		-27.9267	1.40745			34.4	0.263375	0.287142	0.239331	0.261866	0.182978	0.185007	0.131607	0.120573	0.0469326	0.03892	0.0776124	0.0698273	0.0334285	0.0199969		34.4	0.152132	0.151259	0.128027	0.132718	0.0853108	0.0916872	0.0324342	0.0290844	0.0106008	0.0147288	0.0537222	0.0554507	0.00589678	0.00698146
		-27.9247	1.40136			34.6	0.263836	0.287231	0.239323	0.262278	0.183515	0.185593	0.131918	0.121098	0.0468501	0.0391309	0.0771893	0.0701794	0.0332739	0.0201092		34.6	0.153975	0.151286	0.128978	0.132875	0.0868385	0.0919316	0.0332818	0.0292168	0.0120449	0.0148017	0.0551283	0.0556636	0.00677799	0.00701742
		-27.9227	1.39632			34.8	0.26305	0.287317	0.239569	0.262684	0.184218	0.186176	0.132934	0.12162	0.0472755	0.0393416	0.0771897	0.0705309	0.033271	0.0202214		34.8	0.153462	0.151312	0.129398	0.133029	0.0873409	0.0921741	0.0331126	0.0293489	0.0126867	0.0148744	0.0553244	0.0558755	0.00671828	0.00705333
		-27.9207	1.38853			35	0.26278	0.287401	0.240199	0.263085	0.184316	0.186755	0.133874	0.122141	0.0472078	0.0395522	0.0771721	0.0708819	0.0333597	0.0203335		35	0.154871	0.151338	0.130508	0.133181	0.0880403	0.0924145	0.0339692	0.0294807	0.0134999	0.014947	0.0553154	0.0560865	0.00747496	0.0070892
		-27.9187	1.38482			35.2	0.263709	0.287483	0.241481	0.263481	0.184815	0.18733	0.134882	0.12266	0.0486239	0.0397626	0.0786369	0.0712323	0.0341113	0.0204456		35.2	0.15598	0.151363	0.131355	0.133331	0.0889648	0.0926531	0.0352339	0.0296121	0.014361	0.0150195	0.0560125	0.0562965	0.00817398	0.00712501
		-27.9167	1.37742			35.4	0.26382	0.287563	0.242172	0.263872	0.18563	0.187901	0.135354	0.123177	0.049705	0.0399728	0.0791635	0.0715822	0.0346093	0.0205577		35.4	0.156344	0.151387	0.131103	0.133479	0.0900892	0.0928897	0.0360078	0.0297431	0.0148029	0.0150918	0.0572453	0.0565055	0.00809254	0.00716077
		-27.9147	1.37173			35.6	0.263385	0.287641	0.242267	0.264257	0.186157	0.188469	0.135709	0.123693	0.0500937	0.0401828	0.0789779	0.0719315	0.0342184	0.0206697		35.6	0.156507	0.151411	0.131832	0.133624	0.0920753	0.0931245	0.036287	0.0298738	0.0157557	0.015164	0.05781	0.0567137	0.00841772	0.00719649
		-27.9127	1.3684			35.8	0.263942	0.287717	0.243478	0.264638	0.186933	0.189033	0.135857	0.124207	0.0508339	0.0403927	0.0790135	0.0722802	0.0347114	0.0207817		35.8	0.15713	0.151434	0.132132	0.133767	0.0931261	0.0933573	0.0369041	0.0300041	0.0154978	0.015236	0.0581992	0.0569209	0.00825537	0.00723216
		-27.9107	1.36106			36	0.264402	0.287791	0.244005	0.265014	0.187452	0.189594	0.13581	0.124719	0.05132	0.0406024	0.0792769	0.0726284	0.0344992	0.0208937		36	0.15702	0.151456	0.132368	0.133908	0.0938446	0.0935882	0.0377949	0.0301341	0.0156121	0.015308	0.0586096	0.0571271	0.00870361	0.00726777
		-27.9087	1.35468			36.2	0.264392	0.287863	0.244757	0.265386	0.187967	0.190151	0.135959	0.12523	0.0514619	0.0408119	0.0799873	0.072976	0.0342938	0.0210056		36.2	0.156813	0.151477	0.132495	0.134047	0.0953619	0.0938173	0.0379393	0.0302637	0.0155061	0.0153798	0.0590549	0.0573324	0.00835612	0.00730334
		-27.9067	1.34792			36.4	0.265287	0.287933	0.2463	0.265752	0.188859	0.190704	0.137102	0.125739	0.0525672	0.0410213	0.0809795	0.073323	0.0347361	0.0211174		36.4	0.156851	0.151498	0.132987	0.134184	0.0967056	0.0940446	0.0376128	0.030393	0.0162108	0.0154514	0.0596137	0.0575368	0.00845716	0.00733886
		-27.9047	1.3414			36.6	0.265407	0.288001	0.246398	0.266114	0.189562	0.191254	0.137606	0.126247	0.0522928	0.0412305	0.0811618	0.0736695	0.0349586	0.0212292		36.6	0.157299	0.151519	0.133382	0.134319	0.0965078	0.09427	0.0384895	0.0305219	0.0165117	0.015523	0.0601234	0.0577403	0.00894747	0.00737433
		-27.9027	1.33984			36.8	0.264231	0.288068	0.245798	0.266471	0.189754	0.1918	0.137811	0.126752	0.051332	0.0414395	0.0810159	0.0740155	0.0346701	0.021341		36.8	0.157841	0.151538	0.133888	0.134451	0.0963031	0.0944936	0.0388498	0.0306504	0.0168415	0.0155944	0.0607491	0.0579429	0.00854712	0.00740975
		-27.9007	1.33716			37	0.263884	0.288133	0.245441	0.266824	0.189577	0.192343	0.137755	0.127257	0.0519797	0.0416484	0.0808553	0.0743608	0.0343684	0.0214527		37	0.158873	0.151557	0.134117	0.134582	0.0968575	0.0947154	0.0387098	0.0307787	0.0175712	0.0156657	0.0611661	0.0581445	0.00894144	0.00744513
		-27.8987	1.33294			37.2	0.263641	0.288196	0.245851	0.267172	0.190292	0.192883	0.13827	0.127759	0.052203	0.0418571	0.0817266	0.0747057	0.0338655	0.0215643		37.2	0.158508	0.151576	0.134449	0.134711	0.0972907	0.0949354	0.0380987	0.0309065	0.0178649	0.0157368	0.061581	0.0583453	0.00944881	0.00748045
		-27.8967	1.32978			37.4	0.263593	0.288258	0.245922	0.267515	0.190846	0.193418	0.138877	0.12826	0.0518643	0.0420656	0.0821046	0.0750499	0.0338101	0.0216759		37.4	0.158852	0.151594	0.134535	0.134837	0.0973346	0.0951536	0.0375537	0.0310341	0.0176032	0.0158078	0.0612852	0.0585451	0.00931121	0.00751573
		-27.8947	1.32507			37.6	0.263859	0.288318	0.245771	0.267855	0.191184	0.193951	0.139065	0.12876	0.0518705	0.0422739	0.0827438	0.0753936	0.0340851	0.0217875		37.6	0.159074	0.151611	0.134658	0.134962	0.0981065	0.0953701	0.0378598	0.0311612	0.0170668	0.0158787	0.0608991	0.0587441	0.00968837	0.00755096
		-27.8927	1.32108			37.8	0.264062	0.288377	0.24558	0.26819	0.191206	0.19448	0.139349	0.129257	0.0524179	0.0424821	0.0828948	0.0757368	0.0338681	0.0218991		37.8	0.159099	0.151628	0.135194	0.135085	0.098339	0.0955848	0.0382933	0.031288	0.0175844	0.0159495	0.0610092	0.0589421	0.0102786	0.00758614
		-27.8907	1.3101			38	0.264907	0.288434	0.246447	0.26852	0.192261	0.195006	0.140815	0.129754	0.0530726	0.0426902	0.0839286	0.0760794	0.0342628	0.0220105		38	0.159029	0.151645	0.135324	0.135206	0.0977978	0.0957978	0.037371	0.0314145	0.0178492	0.0160201	0.0613368	0.0591393	0.00976259	0.00762127
		-27.8887	1.30104			38.2	0.265433	0.28849	0.247142	0.268847	0.192964	0.195528	0.142246	0.130248	0.0530328	0.042898	0.0853556	0.0764215	0.034593	0.022122		38.2	0.159519	0.151661	0.135606	0.135325	0.0968683	0.0960091	0.0377049	0.0315407	0.0179068	0.0160906	0.0611931	0.0593356	0.0104546	0.00765635
		-27.8867	1.2955			38.4	0.265511	0.288544	0.247366	0.269169	0.193576	0.196047	0.143092	0.130741	0.0533752	0.0431057	0.0861492	0.076763	0.0352674	0.0222334		38.4	0.159857	0.151676	0.135793	0.135443	0.0965301	0.0962186	0.0389097	0.0316665	0.0181011	0.016161	0.061411	0.059531	0.0108939	0.00769139
		-27.8847	1.28831			38.6	0.264386	0.288597	0.246888	0.269487	0.193697	0.196563	0.1429	0.131233	0.0533392	0.0433132	0.0866957	0.077104	0.0354649	0.0223447		38.6	0.15959	0.151692	0.135581	0.135558	0.0958086	0.0964265	0.0389842	0.0317919	0.0180964	0.0162312	0.0613313	0.0597255	0.0106469	0.00772638
		-27.8827	1.27814			38.8	0.264009	0.288649	0.248268	0.269801	0.194561	0.197075	0.143825	0.131723	0.0544911	0.0435206	0.0876856	0.0774444	0.036435	0.022456		38.8	0.158763	0.151706	0.13586	0.135672	0.0950436	0.0966327	0.0379679	0.0319171	0.0183319	0.0163014	0.0613744	0.0599191	0.0103538	0.00776132
		-27.8807	1.26812			39	0.265368	0.288699	0.249163	0.270111	0.195387	0.197584	0.145253	0.132211	0.055794	0.0437278	0.0894076	0.0777842	0.0374367	0.0225673		39	0.158621	0.15172	0.135642	0.135784	0.0947496	0.0968373	0.0379118	0.0320418	0.0183663	0.0163714	0.0614796	0.0601119	0.0102284	0.00779621
		-27.8787	1.26221			39.2	0.264981	0.288748	0.248824	0.270417	0.196033	0.19809	0.145285	0.132697	0.0558105	0.0439348	0.0901103	0.0781235	0.0377042	0.0226785		39.2	0.158379	0.151734	0.134932	0.135895	0.0944143	0.0970402	0.0382214	0.0321663	0.0175013	0.0164412	0.0616155	0.0603038	0.00913209	0.00783105
		-27.8767	1.25551			39.4	0.26498	0.288796	0.248512	0.270719	0.195781	0.198592	0.145189	0.133183	0.0553285	0.0441416	0.0897098	0.0784623	0.0373083	0.0227897		39.4	0.158764	0.151748	0.134772	0.136003	0.0951481	0.0972414	0.0389659	0.0322904	0.0180509	0.016511	0.0629087	0.0604948	0.00932559	0.00786585
		-27.8747	1.24934			39.6	0.266013	0.288842	0.248911	0.271018	0.196159	0.199091	0.144786	0.133666	0.0557844	0.0443483	0.0895057	0.0788005	0.0372967	0.0229008		39.6	0.157956	0.151761	0.134921	0.136111	0.0955279	0.0974411	0.0382926	0.0324141	0.0180847	0.0165806	0.062906	0.060685	0.00894907	0.00790059
		-27.8727	1.2432			39.8	0.26657	0.288887	0.249773	0.271312	0.197431	0.199588	0.145376	0.134148	0.0552254	0.0445548	0.0898007	0.0791382	0.0375806	0.0230119		39.8	0.157046	0.151773	0.134524	0.136216	0.0948392	0.0976391	0.0376575	0.0325376	0.0169274	0.0166501	0.0629811	0.0608743	0.00716987	0.00793529
		-27.8707	1.23913			40	0.266179	0.288932	0.249282	0.271603	0.197753	0.20008	0.145711	0.134629	0.0543172	0.0447612	0.0899314	0.0794754	0.0369381	0.0231229		40	0.156578	0.151785	0.134594	0.13632	0.0946134	0.0978355	0.038424	0.0326607	0.016447	0.0167194	0.0630645	0.0610628	0.0074362	0.00796995
		-27.8687	1.23428			40.2	0.265682	0.288975	0.24921	0.27189	0.198583	0.20057	0.145917	0.135108	0.054285	0.0449674	0.0904624	0.079812	0.0373438	0.0232339		40.2	0.155108	0.151797	0.134135	0.136422	0.0943226	0.0980304	0.037863	0.0327834	0.0154158	0.0167887	0.0627537	0.0612504	0.00672179	0.00800455
		-27.8667	1.22939			40.4	0.26575	0.289017	0.249446	0.272173	0.198784	0.201057	0.146141	0.135585	0.0543261	0.0451734	0.0907417	0.080148	0.0376656	0.0233449		40.4	0.154966	0.151809	0.134617	0.136523	0.0949731	0.0982236	0.03769	0.0329059	0.0160015	0.0168578	0.0630036	0.0614372	0.00645182	0.00803911
		-27.8647	1.22457			40.6	0.265346	0.289058	0.249333	0.272453	0.198958	0.20154	0.146346	0.136061	0.0533391	0.0453793	0.0901504	0.0804836	0.0368465	0.0234558		40.6	0.155622	0.15182	0.135396	0.136622	0.0954755	0.0984153	0.0383256	0.033028	0.0161062	0.0169268	0.0632251	0.0616231	0.00619704	0.00807362
		-27.8627	1.21764			40.8	0.264816	0.289098	0.249053	0.272729	0.198902	0.202021	0.146166	0.136535	0.0523287	0.0455849	0.090193	0.0808186	0.036326	0.0235666		40.8	0.155281	0.151831	0.135594	0.13672	0.0962732	0.0986055	0.0386676	0.0331497	0.0161735	0.0169956	0.0635275	0.0618082	0.00683846	0.00810808
		-27.8607	1.21223			41	0.264173	0.289136	0.248327	0.273002	0.198673	0.202498	0.145574	0.137008	0.0525496	0.0457905	0.0894999	0.081153	0.0362462	0.0236774		41	0.154721	0.151842	0.135386	0.136816	0.0967083	0.0987942	0.0382101	0.0332711	0.0156274	0.0170643	0.0631517	0.0619924	0.00656254	0.0081425
		-27.8587	1.20967			41.2	0.263776	0.289174	0.249281	0.273271	0.199033	0.202972	0.146047	0.137479	0.0522377	0.0459958	0.0898243	0.0814869	0.0357138	0.0237882		41.2	0.15455	0.151852	0.136047	0.136911	0.0978456	0.0989813	0.0381774	0.0333923	0.0157133	0.0171329	0.0631691	0.0621759	0.00598681	0.00817687
		-27.8567	1.20663			41.4	0.264322	0.289211	0.250484	0.273537	0.199606	0.203444	0.147222	0.137949	0.0528529	0.046201	0.0903349	0.0818203	0.0362245	0.0238989		41.4	0.154257	0.151862	0.135918	0.137005	0.0990378	0.0991669	0.0375606	0.033513	0.0154644	0.0172014	0.062758	0.0623585	0.00597082	0.00821119
		-27.8547	1.20342			41.6	0.264452	0.289247	0.249994	0.273799	0.199661	0.203912	0.147458	0.138417	0.0526366	0.046406	0.0908726	0.0821531	0.0361247	0.0240096		41.6	0.154116	0.151872	0.13604	0.137096	0.099696	0.099351	0.038272	0.0336335	0.0150828	0.0172698	0.0624283	0.0625403	0.00639558	0.00824546
		-27.8527	1.19981			41.8	0.265053	0.289282	0.25057	0.274058	0.199446	0.204377	0.148146	0.138884	0.0531005	0.0466109	0.0912205	0.0824854	0.0361751	0.0241202		41.8	0.154289	0.151881	0.136476	0.137187	0.0992959	0.0995336	0.0384476	0.0337536	0.0154968	0.017338	0.0622333	0.0627213	0.00643938	0.00827969
		-27.8507	1.19425			42	0.266025	0.289316	0.251764	0.274314	0.200221	0.204839	0.14911	0.13935	0.054105	0.0468156	0.0922261	0.0828172	0.0367887	0.0242308		42	0.15429	0.15189	0.136693	0.137276	0.099179	0.0997148	0.0380811	0.0338734	0.0164542	0.0174061	0.0624265	0.0629014	0.0066662	0.00831387
		-27.8487	1.18872			42.2	0.266112	0.28935	0.25236	0.274566	0.201203	0.205298	0.149947	0.139813	0.0547228	0.0470201	0.0931986	0.0831484	0.037085	0.0243414		42.2	0.154518	0.151899	0.136798	0.137364	0.10026	0.0998945	0.0384405	0.0339929	0.0171028	0.0174741	0.0628542	0.0630808	0.00680633	0.008348
		-27.8467	1.17881			42.4	0.266008	0.289382	0.252013	0.274815	0.202117	0.205755	0.150292	0.140276	0.0547855	0.0472245	0.0935513	0.0834791	0.0376846	0.0244519		42.4	0.155103	0.151908	0.13652	0.137451	0.100296	0.100073	0.0393851	0.034112	0.0170506	0.017542	0.0626414	0.0632593	0.00716585	0.00838209
		-27.8447	1.17247			42.6	0.266003	0.289414	0.251792	0.275061	0.201723	0.206208	0.149941	0.140736	0.0546577	0.0474287	0.0936795	0.0838093	0.0375811	0.0245623		42.6	0.15548	0.151916	0.136381	0.137536	0.0998228	0.10025	0.0397892	0.0342308	0.017168	0.0176097	0.0624247	0.063437	0.00726781	0.00841613
		-27.8427	1.17011			42.8	0.266942	0.289445	0.252314	0.275304	0.202406	0.206659	0.150786	0.141196	0.0560352	0.0476328	0.0944081	0.0841389	0.0383107	0.0246728		42.8	0.155651	0.151924	0.136546	0.13762	0.100527	0.100425	0.0395584	0.0343493	0.0182009	0.0176773	0.0628247	0.063614	0.00781486	0.00845012
		-27.8407	1.16329			43	0.268387	0.289475	0.252909	0.275544	0.203023	0.207106	0.152068	0.141654	0.0568295	0.0478366	0.0951066	0.084468	0.0385724	0.0247831		43	0.156417	0.151932	0.136574	0.137702	0.100978	0.100599	0.0401379	0.0344675	0.0186345	0.0177448	0.0626945	0.0637901	0.00825442	0.00848407
		-27.8387	1.15905			43.2	0.26777	0.289504	0.252796	0.275781	0.203596	0.207551	0.151973	0.14211	0.0560171	0.0480404	0.0950222	0.0847966	0.0384344	0.0248935		43.2	0.158201	0.151939	0.137466	0.137784	0.101507	0.100771	0.0416746	0.0345854	0.0192702	0.0178122	0.063205	0.0639654	0.00968583	0.00851797
		-27.8367	1.15433			43.4	0.268381	0.289533	0.252437	0.276014	0.203823	0.207993	0.152143	0.142565	0.0565013	0.0482439	0.0954877	0.0851246	0.0383532	0.0250037		43.4	0.158381	0.151947	0.137608	0.137864	0.101242	0.100943	0.0419077	0.0347029	0.0199264	0.0178794	0.0635125	0.06414	0.0101028	0.00855182
		-27.8347	1.1514			43.6	0.267946	0.28956	0.251898	0.276245	0.204401	0.208432	0.151806	0.143018	0.0566852	0.0484473	0.0952095	0.0854521	0.0381135	0.025114		43.6	0.157687	0.151954	0.137495	0.137943	0.100923	0.101112	0.0409945	0.0348201	0.01984	0.0179465	0.0629144	0.0643138	0.00952505	0.00858563
		-27.8327	1.1472			43.8	0.268651	0.289587	0.252571	0.276473	0.204963	0.208868	0.152986	0.14347	0.0569396	0.0486505	0.0956307	0.0857791	0.0383183	0.0252242		43.8	0.158287	0.151961	0.138092	0.138021	0.101631	0.101281	0.0412667	0.034937	0.020155	0.0180135	0.063311	0.0644867	0.0104151	0.00861939
		-27.8307	1.14213			44	0.268516	0.289614	0.252324	0.276697	0.205683	0.209302	0.153801	0.143921	0.0574149	0.0488536	0.0963286	0.0861056	0.0387643	0.0253343		44	0.158492	0.151968	0.138082	0.138097	0.101714	0.101448	0.0420362	0.0350536	0.0202128	0.0180804	0.0635664	0.064659	0.0120872	0.0086531
		-27.8287	1.13866			44.2	0.267989	0.28964	0.25173	0.276919	0.205793	0.209732	0.153949	0.14437	0.0568059	0.0490565	0.0969412	0.0864315	0.0384499	0.0254444		44.2	0.157874	0.151974	0.137777	0.138172	0.101148	0.101614	0.0419253	0.0351699	0.0196525	0.0181472	0.0631424	0.0648304	0.0120159	0.00868677
		-27.8267	1.13162			44.4	0.267696	0.289665	0.251899	0.277139	0.205157	0.21016	0.153727	0.144818	0.0566455	0.0492592	0.0969371	0.086757	0.0381273	0.0255544		44.4	0.158687	0.151981	0.138149	0.138247	0.101956	0.101778	0.0421768	0.0352858	0.0202078	0.0182138	0.0630805	0.0650011	0.0121835	0.00872039
		-27.8247	1.12449			44.6	0.268305	0.289689	0.252824	0.277355	0.206341	0.210585	0.154915	0.145264	0.0575791	0.0494617	0.0975019	0.0870819	0.0388021	0.0256645		44.6	0.158005	0.151987	0.138069	0.13832	0.101949	0.101941	0.0415034	0.0354015	0.0200821	0.0182803	0.0632365	0.065171	0.0112777	0.00875397
		-27.8227	1.12119			44.8	0.268478	0.289713	0.253362	0.277568	0.206907	0.211008	0.155857	0.145709	0.0578712	0.0496642	0.0983149	0.0874062	0.0390424	0.0257744		44.8	0.157122	0.151993	0.137698	0.138392	0.101651	0.102103	0.0406995	0.0355168	0.0191365	0.0183467	0.0634467	0.0653401	0.0110925	0.0087875
		-27.8207	1.11895			45	0.268149	0.289736	0.253114	0.277779	0.207289	0.211427	0.15609	0.146152	0.0578321	0.0498664	0.0983549	0.0877301	0.039415	0.0258844		45	0.157698	0.151999	0.137987	0.138463	0.10199	0.102263	0.0409848	0.0356318	0.0185353	0.018413	0.0638221	0.0655085	0.0111398	0.00882098
		-27.8187	1.11348			45.2	0.268708	0.289759	0.253873	0.277987	0.208106	0.211844	0.156832	0.146594	0.058527	0.0500685	0.0997356	0.0880534	0.0394288	0.0259942		45.2	0.158107	0.152005	0.138418	0.138533	0.103062	0.102422	0.0409899	0.0357465	0.0192752	0.0184791	0.0644988	0.0656761	0.0111054	0.00885442
		-27.8167	1.10644			45.4	0.268685	0.289781	0.254593	0.278193	0.208728	0.212259	0.157497	0.147035	0.0593558	0.0502704	0.099936	0.0883762	0.0396553	0.0261041		45.4	0.158052	0.15201	0.13821	0.138602	0.1035	0.10258	0.04039	0.0358609	0.0191833	0.0185452	0.064815	0.0658429	0.0109334	0.00888781
		-27.8147	1.1061			45.6	0.268017	0.289803	0.254551	0.278396	0.208426	0.21267	0.157875	0.147474	0.058894	0.0504722	0.0996119	0.0886985	0.0386066	0.0262139		45.6	0.158359	0.152015	0.139001	0.138669	0.103495	0.102737	0.0408456	0.035975	0.0190862	0.0186111	0.0651952	0.066009	0.0107643	0.00892116
		-27.8127	1.10384			45.8	0.268352	0.289824	0.25448	0.278596	0.209455	0.21308	0.158774	0.147911	0.0596878	0.0506737	0.100206	0.0890203	0.0390404	0.0263236		45.8	0.158433	0.152021	0.139147	0.138736	0.103857	0.102892	0.0406728	0.0360887	0.0187416	0.0186769	0.0655172	0.0661744	0.0102587	0.00895446
		-27.8107	1.09943			46	0.268041	0.289844	0.253774	0.278794	0.209712	0.213486	0.158126	0.148348	0.0598027	0.0508752	0.100132	0.0893416	0.0382962	0.0264333		46	0.158012	0.152026	0.139128	0.138802	0.103901	0.103046	0.0402315	0.0362022	0.0192166	0.0187425	0.0661526	0.066339	0.00982639	0.00898771
		-27.8087	1.09267			46.2	0.267565	0.289864	0.253423	0.278989	0.209722	0.21389	0.157947	0.148783	0.0598762	0.0510764	0.0994996	0.0896623	0.0375057	0.026543		46.2	0.158992	0.152031	0.13868	0.138866	0.10455	0.103199	0.0405464	0.0363153	0.0191282	0.0188081	0.0661625	0.0665029	0.00895006	0.00902092
		-27.8067	1.0861			46.4	0.268335	0.289883	0.254298	0.279181	0.210255	0.214291	0.158521	0.149216	0.0606657	0.0512775	0.0998935	0.0899825	0.0379233	0.0266526		46.4	0.159455	0.152035	0.138621	0.13893	0.104712	0.103351	0.0413709	0.0364282	0.0190014	0.0188735	0.0661312	0.066666	0.00917363	0.00905409
		-27.8047	1.08494			46.6	0.268968	0.289902	0.254262	0.279372	0.210579	0.21469	0.158806	0.149648	0.0606926	0.0514785	0.100406	0.0903022	0.0381097	0.0267621		46.6	0.159164	0.15204	0.138405	0.138993	0.104662	0.103501	0.0419926	0.0365407	0.0186052	0.0189388	0.0663142	0.0668284	0.00905882	0.0090872
		-27.8027	1.08253			46.8	0.269361	0.289921	0.253921	0.279559	0.210831	0.215086	0.159097	0.150079	0.0612734	0.0516793	0.10064	0.0906214	0.0382735	0.0268717		46.8	0.158899	0.152044	0.138583	0.139055	0.104924	0.10365	0.0421743	0.0366529	0.0188294	0.019004	0.0662366	0.0669901	0.00917084	0.00912028
		-27.8007	1.0802			47	0.269918	0.289939	0.255014	0.279745	0.211235	0.215479	0.159519	0.150508	0.0617405	0.0518799	0.10089	0.0909401	0.0388272	0.0269811		47	0.159084	0.152049	0.139068	0.139116	0.10595	0.103798	0.0422845	0.0367649	0.0190995	0.0190691	0.0668736	0.0671511	0.00962958	0.0091533
		-27.7987	1.07666			47.2	0.269352	0.289956	0.254614	0.279928	0.21096	0.21587	0.159317	0.150936	0.061526	0.0520803	0.101058	0.0912583	0.0387325	0.0270906		47.2	0.159153	0.152053	0.13956	0.139176	0.106598	0.103945	0.0431705	0.0368765	0.0194996	0.0191341	0.0673	0.0673113	0.00998423	0.00918628
		-27.7967	1.07542			47.4	0.269546	0.289973	0.254139	0.280108	0.210894	0.216259	0.159689	0.151363	0.0616863	0.0522806	0.10099	0.091576	0.038531	0.0272		47.4	0.158245	0.152057	0.139622	0.139235	0.106331	0.104091	0.0435069	0.0369878	0.0191425	0.0191989	0.0663664	0.0674708	0.00915766	0.00921922
		-27.7947	1.07048			47.6	0.270018	0.28999	0.254035	0.280287	0.210715	0.216645	0.16024	0.151788	0.0612116	0.0524808	0.100858	0.0918931	0.0379924	0.0273093		47.6	0.158242	0.152061	0.139872	0.139293	0.107198	0.104235	0.0435309	0.0370988	0.0195429	0.0192636	0.0659721	0.0676296	0.00957353	0.00925211
		-27.7927	1.0657			47.8	0.270539	0.290006	0.254702	0.280463	0.210598	0.217029	0.160708	0.152212	0.0616026	0.0526807	0.100724	0.0922097	0.0380673	0.0274186		47.8	0.15777	0.152065	0.140433	0.13935	0.108179	0.104378	0.0435411	0.0372096	0.0204456	0.0193282	0.066175	0.0677876	0.0103447	0.00928496
		-27.7907	1.06115			48	0.269909	0.290022	0.25509	0.280637	0.21089	0.21741	0.160782	0.152634	0.061358	0.0528806	0.100779	0.0925259	0.0382668	0.0275279		48	0.157136	0.152069	0.140149	0.139407	0.108169	0.10452	0.0436213	0.03732	0.0207237	0.0193927	0.0663824	0.067945	0.010681	0.00931776
		-27.7887	1.05348			48.2	0.269909	0.290037	0.255009	0.280808	0.210737	0.217788	0.161181	0.153055	0.0605778	0.0530802	0.100439	0.0928415	0.0379609	0.0276371		48.2	0.156719	0.152072	0.140361	0.139462	0.108246	0.104661	0.0438794	0.0374301	0.0206881	0.0194571	0.0662222	0.0681016	0.010969	0.00935052
		-27.7867	1.04808			48.4	0.270131	0.290052	0.255463	0.280978	0.211302	0.218165	0.161892	0.153475	0.0611311	0.0532797	0.101482	0.0931566	0.0390547	0.0277463		48.4	0.156528	0.152076	0.140776	0.139517	0.10853	0.104801	0.0435294	0.0375399	0.0210143	0.0195213	0.0665524	0.0682576	0.0106356	0.00938323
		-27.7847	1.04262			48.6	0.270172	0.290067	0.25578	0.281145	0.212062	0.218539	0.162558	0.153894	0.0612732	0.053479	0.102148	0.0934712	0.0394848	0.0278554		48.6	0.156073	0.152079	0.140896	0.139571	0.108486	0.10494	0.042561	0.0376494	0.0214404	0.0195855	0.0668914	0.0684128	0.00975362	0.00941589
		-27.7827	1.03984			48.8	0.270631	0.290081	0.256213	0.28131	0.213081	0.21891	0.16379	0.154311	0.0615921	0.0536782	0.103172	0.0937853	0.0401413	0.0279645		48.8	0.15718	0.152083	0.141257	0.139624	0.108932	0.105077	0.0427847	0.0377586	0.0216987	0.0196495	0.0674039	0.0685674	0.0109402	0.00944851
		-27.7807	1.03755			49	0.269734	0.290095	0.255666	0.281473	0.213673	0.219279	0.164252	0.154727	0.0610588	0.0538772	0.103921	0.0940989	0.0412874	0.0280735		49	0.158147	0.152086	0.142173	0.139676	0.109593	0.105214	0.0440751	0.0378676	0.0223291	0.0197134	0.0682306	0.0687212	0.011743	0.00948109
		-27.7787	1.0314			49.2	0.268621	0.290109	0.256218	0.281634	0.214034	0.219646	0.164737	0.155141	0.0614651	0.0540761	0.104547	0.094412	0.0413784	0.0281825		49.2	0.158548	0.152089	0.142536	0.139728	0.109604	0.105349	0.0439254	0.0379762	0.0227127	0.0197772	0.0684307	0.0688744	0.0115902	0.00951362
		-27.7767	1.02797			49.4	0.267221	0.290122	0.256637	0.281793	0.214358	0.22001	0.164848	0.155554	0.0615831	0.0542748	0.104197	0.0947246	0.0419696	0.0282915		49.4	0.159507	0.152092	0.143111	0.139778	0.109989	0.105483	0.0438088	0.0380845	0.0237001	0.0198409	0.0698208	0.0690268	0.0122911	0.00954611
		-27.7747	1.02398			49.6	0.267595	0.290135	0.257075	0.28195	0.215245	0.220372	0.165434	0.155966	0.0615837	0.0544733	0.10478	0.0950367	0.0422894	0.0284004		49.6	0.159378	0.152095	0.143697	0.139828	0.11017	0.105617	0.0442216	0.0381926	0.0243893	0.0199044	0.0706168	0.0691786	0.0128636	0.00957855
		-27.7727	1.02121			49.8	0.268288	0.290147	0.256712	0.282105	0.216697	0.220732	0.166218	0.156376	0.0617941	0.0546717	0.106148	0.0953483	0.0430376	0.0285092		49.8	0.159458	0.152098	0.143108	0.139877	0.109563	0.105749	0.0441411	0.0383003	0.0234556	0.0199678	0.0710142	0.0693297	0.0120144	0.00961095
		-27.7707	1.0155			50	0.267911	0.290159	0.25588	0.282257	0.216217	0.221089	0.165816	0.156785	0.0615475	0.0548699	0.106133	0.0956594	0.0425721	0.0286181		50	0.160111	0.152101	0.142951	0.139926	0.108931	0.10588	0.0443221	0.0384078	0.0239977	0.0200312	0.0713097	0.0694801	0.0114542	0.00964331
		-27.7687	1.01117			50.2	0.268646	0.290171	0.256516	0.282408	0.216623	0.221444	0.16622	0.157193	0.0625773	0.0550679	0.106534	0.09597	0.0430372	0.0287269		50.2	0.160774	0.152103	0.142726	0.139974	0.109031	0.10601	0.0446429	0.0385149	0.0246313	0.0200944	0.0711452	0.0696299	0.011223	0.00967562
		-27.7667	1.00748			50.4	0.269041	0.290183	0.257935	0.282557	0.217849	0.221797	0.167473	0.1576	0.0630531	0.0552658	0.107951	0.0962801	0.0436691	0.0288356		50.4	0.160571	0.152106	0.143217	0.140021	0.109046	0.106139	0.0450696	0.0386218	0.0246733	0.0201575	0.0720991	0.0697789	0.0110248	0.00970788
		-27.7647	1.00206			50.6	0.269491	0.290194	0.257905	0.282704	0.217969	0.222148	0.168301	0.158005	0.0622702	0.0554636	0.108094	0.0965897	0.0438294	0.0289443		50.6	0.160535	0.152109	0.142791	0.140067	0.109053	0.106267	0.0456049	0.0387284	0.0242359	0.0202205	0.0720171	0.0699273	0.0110915	0.0097401
		-27.7627	0.999253			50.8	0.26978	0.290205	0.257282	0.28285	0.217725	0.222496	0.168067	0.158409	0.0628256	0.0556611	0.108732	0.0968988	0.0444396	0.0290529		50.8	0.16008	0.152111	0.1425	0.140112	0.108882	0.106393	0.0454807	0.0388347	0.0236459	0.0202833	0.0724539	0.0700751	0.011009	0.00977228
		-27.7607	0.996505			51	0.26975	0.290216	0.257926	0.282993	0.217865	0.222842	0.168022	0.158811	0.0631129	0.0558585	0.108617	0.0972073	0.0449501	0.0291615		51	0.159666	0.152113	0.142556	0.140157	0.109448	0.106519	0.0449753	0.0389407	0.0236487	0.0203461	0.0728017	0.0702221	0.0106645	0.00980441
		-27.7587	0.99568			51.2	0.270482	0.290226	0.258428	0.283134	0.217927	0.223186	0.168598	0.159213	0.0634245	0.0560558	0.10876	0.0975154	0.0448053	0.0292701		51.2	0.159989	0.152116	0.142684	0.140201	0.109717	0.106644	0.0456031	0.0390464	0.0239279	0.0204087	0.0728237	0.0703685	0.0109338	0.0098365
		-27.7567	0.990922			51.4	0.271259	0.290237	0.259063	0.283274	0.218814	0.223528	0.169664	0.159613	0.0636612	0.0562529	0.109273	0.097823	0.0446326	0.0293786		51.4	0.159027	0.152118	0.141784	0.140245	0.10902	0.106768	0.0452748	0.0391519	0.0227782	0.0204712	0.0715281	0.0705143	0.0102503	0.00986854
		-27.7547	0.986172			51.6	0.270968	0.290247	0.257915	0.283412	0.218892	0.223867	0.169398	0.160011	0.0632473	0.0564499	0.108845	0.0981302	0.0437036	0.0294871		51.6	0.15804	0.15212	0.140806	0.140288	0.108468	0.106891	0.0446682	0.039257	0.0224617	0.0205336	0.0711058	0.0706594	0.00993828	0.00990054
		-27.7527	0.983463			51.8	0.270708	0.290256	0.25805	0.283548	0.218901	0.224204	0.169115	0.160409	0.063796	0.0566466	0.10839	0.0984368	0.0438102	0.0295955		51.8	0.157349	0.152122	0.140692	0.14033	0.108502	0.107013	0.0444338	0.0393619	0.0223428	0.0205959	0.0708896	0.0708038	0.00977402	0.0099325
		-27.7507	0.98176			52	0.271159	0.290266	0.258885	0.283683	0.219348	0.22454	0.169822	0.160805	0.0645143	0.0568432	0.108858	0.0987429	0.0442126	0.0297039		52	0.157468	0.152124	0.140633	0.140372	0.108884	0.107133	0.0444124	0.0394665	0.0222133	0.0206581	0.0709893	0.0709476	0.0105625	0.00996441
		-27.7487	0.980198			52.2	0.271312	0.290275	0.258746	0.283815	0.219958	0.224873	0.171062	0.1612	0.0646457	0.0570397	0.109019	0.0990485	0.0441181	0.0298122		52.2	0.157415	0.152127	0.140291	0.140413	0.108391	0.107253	0.0443375	0.0395707	0.0213143	0.0207202	0.0703894	0.0710907	0.0101209	0.00999628
		-27.7467	0.977147			52.4	0.270789	0.290284	0.258452	0.283946	0.219638	0.225203	0.171149	0.161593	0.0643607	0.057236	0.109642	0.0993537	0.0437225	0.0299205		52.4	0.158073	0.152128	0.140239	0.140453	0.108341	0.107372	0.0445064	0.0396748	0.0209959	0.0207821	0.070113	0.0712332	0.00976101	0.0100281
		-27.7447	0.975571			52.6	0.270408	0.290293	0.258293	0.284076	0.219301	0.225532	0.171122	0.161986	0.0644758	0.0574322	0.109415	0.0996583	0.0432505	0.0300287		52.6	0.158461	0.15213	0.140033	0.140493	0.108753	0.10749	0.0450376	0.0397785	0.0213676	0.020844	0.0700483	0.0713751	0.0100072	0.0100599
		-27.7427	0.974344			52.8	0.270487	0.290301	0.258657	0.284203	0.220503	0.225859	0.171724	0.162377	0.0653415	0.0576282	0.109763	0.0999625	0.0437106	0.0301369		52.8	0.157979	0.152132	0.139881	0.140532	0.108732	0.107607	0.0453064	0.0398819	0.0215303	0.0209057	0.0702685	0.0715163	0.010366	0.0100916
		-27.7407	0.971475			53	0.269143	0.290309	0.258703	0.284329	0.220061	0.226183	0.172156	0.162767	0.0646268	0.057824	0.109409	0.100266	0.0435117	0.0302451		53	0.157959	0.152134	0.139983	0.14057	0.108823	0.107723	0.0458592	0.0399851	0.0215303	0.0209673	0.0703426	0.0716569	0.00992327	0.0101233
		-27.7387	0.967558			53.2	0.269038	0.290318	0.258812	0.284454	0.219984	0.226506	0.17227	0.163155	0.0646013	0.0580197	0.109366	0.100569	0.0430134	0.0303532		53.2	0.15798	0.152136	0.139293	0.140608	0.108604	0.107838	0.0461143	0.040088	0.0216782	0.0210288	0.0701054	0.0717968	0.0103574	0.010155
		-27.7367	0.964538			53.4	0.267957	0.290325	0.257917	0.284577	0.21995	0.226826	0.17169	0.163543	0.0644309	0.0582152	0.109331	0.100872	0.042741	0.0304613		53.4	0.157415	0.152137	0.139034	0.140645	0.108473	0.107953	0.0463589	0.0401906	0.0225762	0.0210902	0.0705812	0.0719361	0.0102612	0.0101866
		-27.7347	0.963069			53.6	0.268461	0.290333	0.258535	0.284698	0.22051	0.227144	0.172207	0.163929	0.0647382	0.0584105	0.109753	0.101174	0.0421298	0.0305693		53.6	0.156689	0.152139	0.139164	0.140682	0.108311	0.108066	0.0465559	0.0402929	0.0220554	0.0211515	0.0699843	0.0720748	0.0094091	0.0102181
		-27.7327	0.962839			53.8	0.268341	0.290341	0.258533	0.284818	0.220912	0.227461	0.173193	0.164314	0.0646184	0.0586057	0.110282	0.101476	0.0416383	0.0306773		53.8	0.156803	0.152141	0.139039	0.140718	0.108502	0.108178	0.0467552	0.0403949	0.0217393	0.0212126	0.0704551	0.0722129	0.00898512	0.0102497
		-27.7307	0.961912			54	0.267498	0.290348	0.256812	0.284936	0.220764	0.227775	0.17293	0.164697	0.0641786	0.0588008	0.109722	0.101777	0.0411617	0.0307853		54	0.156826	0.152142	0.139367	0.140754	0.108696	0.10829	0.0476263	0.0404967	0.0220828	0.0212737	0.0707226	0.0723503	0.00937087	0.0102811
		-27.7287	0.956449			54.2	0.267765	0.290355	0.256967	0.285052	0.220727	0.228087	0.172176	0.16508	0.0640963	0.0589957	0.109743	0.102078	0.0412399	0.0308932		54.2	0.156545	0.152144	0.139666	0.140789	0.108789	0.1084	0.0475635	0.0405982	0.0224683	0.0213347	0.0705896	0.0724871	0.00894002	0.0103126
		-27.7267	0.956328			54.4	0.267757	0.290362	0.25754	0.285168	0.221009	0.228398	0.172356	0.165461	0.064121	0.0591904	0.110177	0.102378	0.0417558	0.031001		54.4	0.156829	0.152145	0.140714	0.140824	0.109354	0.10851	0.0473214	0.0406994	0.0224885	0.0213955	0.0718329	0.0726234	0.00967478	0.010344
		-27.7247	0.953411			54.6	0.268147	0.290369	0.257263	0.285281	0.220879	0.228706	0.172215	0.165841	0.0636011	0.059385	0.109914	0.102678	0.0423046	0.0311089		54.6	0.156962	0.152147	0.14063	0.140858	0.10984	0.108619	0.0467853	0.0408004	0.0222419	0.0214562	0.0723237	0.072759	0.0100629	0.0103753
		-27.7228	0.946655			54.8	0.267821	0.290375	0.256485	0.285394	0.221397	0.229012	0.172058	0.16622	0.0637999	0.0595794	0.110682	0.102977	0.0427742	0.0312166		54.8	0.156622	0.152148	0.140991	0.140892	0.109761	0.108727	0.0465351	0.0409011	0.0218987	0.0215168	0.0730176	0.0728939	0.0101602	0.0104066
		-27.7208	0.939571			55	0.268299	0.290382	0.257257	0.285504	0.22204	0.229316	0.172197	0.166597	0.0639524	0.0597737	0.111145	0.103276	0.0424803	0.0313244		55	0.157055	0.152149	0.141582	0.140925	0.110618	0.108834	0.0466838	0.0410015	0.0224609	0.0215773	0.0732571	0.0730283	0.0101116	0.0104379
		-27.7188	0.933082			55.2	0.269524	0.290388	0.258223	0.285614	0.222438	0.229619	0.172871	0.166973	0.0647361	0.0599678	0.112295	0.103574	0.0431724	0.0314321		55.2	0.156818	0.152151	0.141678	0.140957	0.110807	0.10894	0.0461888	0.0411016	0.0227373	0.0216377	0.0733768	0.0731621	0.0105711	0.0104691
		-27.7168	0.929274			55.4	0.2695	0.290394	0.258519	0.285722	0.223399	0.229919	0.173683	0.167348	0.0646795	0.0601617	0.112621	0.103872	0.0433281	0.0315397		55.4	0.156577	0.152152	0.141305	0.140989	0.111271	0.109045	0.0453279	0.0412014	0.0222737	0.021698	0.0728411	0.0732953	0.00960445	0.0105003
		-27.7148	0.927167			55.6	0.270367	0.2904	0.258366	0.285829	0.224063	0.230218	0.174277	0.167722	0.0650641	0.0603555	0.112764	0.10417	0.0436059	0.0316473		55.6	0.157331	0.152153	0.142102	0.141021	0.111233	0.10915	0.0460071	0.041301	0.0227045	0.0217582	0.0734634	0.0734278	0.0102227	0.0105314
		-27.7128	0.921864			55.8	0.271292	0.290406	0.259233	0.285934	0.224549	0.230514	0.175394	0.168095	0.0663224	0.0605492	0.113851	0.104467	0.0446107	0.0317548		55.8	0.157955	0.152154	0.142822	0.141052	0.111557	0.109253	0.0456473	0.0414003	0.02256	0.0218183	0.0736765	0.0735598	0.0110004	0.0105625
		-27.7108	0.918283			56	0.271338	0.290412	0.260116	0.286038	0.224996	0.230809	0.176497	0.168467	0.0672035	0.0607426	0.114864	0.104763	0.0449003	0.0318623		56	0.158259	0.152155	0.143449	0.141083	0.112119	0.109356	0.045229	0.0414994	0.0230456	0.0218782	0.0739988	0.0736912	0.0116658	0.0105936
		-27.7088	0.916949			56.2	0.271581	0.290417	0.260334	0.28614	0.224983	0.231102	0.177296	0.168837	0.0670617	0.060936	0.114594	0.105059	0.0444129	0.0319698		56.2	0.15886	0.152156	0.1436	0.141113	0.112181	0.109458	0.0450192	0.0415982	0.0229059	0.0219381	0.073878	0.073822	0.0110915	0.0106246
		-27.7068	0.913743			56.4	0.272938	0.290422	0.260776	0.286242	0.225072	0.231393	0.177821	0.169206	0.0672653	0.0611291	0.115895	0.105354	0.0446683	0.0320773		56.4	0.159759	0.152158	0.144386	0.141143	0.112957	0.109559	0.0458436	0.0416967	0.0233082	0.0219978	0.0745604	0.0739522	0.0124902	0.0106555
		-27.7048	0.912763			56.6	0.273028	0.290428	0.26132	0.286342	0.225448	0.231682	0.178711	0.169574	0.0680432	0.0613221	0.116624	0.105649	0.04548	0.0321846		56.6	0.159457	0.152159	0.14428	0.141172	0.112546	0.109659	0.0462653	0.0417949	0.0234741	0.0220574	0.0746203	0.0740818	0.0121463	0.0106864
		-27.7028	0.906553			56.8	0.273434	0.290433	0.262417	0.28644	0.225998	0.231969	0.179855	0.169941	0.0685675	0.061515	0.117127	0.105944	0.0459872	0.032292		56.8	0.159312	0.15216	0.144347	0.141201	0.112582	0.109759	0.0461457	0.0418929	0.0239688	0.0221169	0.0754078	0.0742108	0.0120632	0.0107173
		-27.7008	0.908558			57	0.274221	0.290438	0.263862	0.286538	0.226418	0.232254	0.181744	0.170306	0.0694329	0.0617077	0.117874	0.106238	0.0462528	0.0323993		57	0.159523	0.152161	0.144989	0.141229	0.112955	0.109858	0.0464415	0.0419906	0.0243112	0.0221764	0.0756322	0.0743393	0.0124432	0.0107482
		-27.6988	0.904779			57.2	0.274444	0.290443	0.26341	0.286634	0.226774	0.232538	0.1823	0.170671	0.0692235	0.0619003	0.118405	0.106532	0.0458079	0.0325065		57.2	0.159003	0.152162	0.144117	0.141257	0.112867	0.109956	0.0465549	0.042088	0.0232775	0.0222357	0.0755007	0.0744672	0.0124444	0.010779
		-27.6968	0.901482			57.4	0.273354	0.290447	0.263098	0.286729	0.226961	0.23282	0.182711	0.171034	0.069734	0.0620926	0.118769	0.106825	0.0455884	0.0326137		57.4	0.158831	0.152163	0.144573	0.141284	0.112345	0.110053	0.0468123	0.0421852	0.0231083	0.0222949	0.0752854	0.0745945	0.0118105	0.0108097
		-27.6948	0.899301			57.6	0.274795	0.290452	0.264178	0.286823	0.227357	0.233099	0.183708	0.171396	0.0710538	0.0622849	0.119003	0.107117	0.0459308	0.0327209		57.6	0.159111	0.152163	0.14509	0.141312	0.112719	0.110149	0.0469747	0.0422821	0.0233712	0.022354	0.075266	0.0747212	0.0120764	0.0108404
		-27.6928	0.894687			57.8	0.274508	0.290456	0.264335	0.286915	0.227276	0.233378	0.184195	0.171757	0.0707697	0.062477	0.118613	0.10741	0.0456977	0.032828		57.8	0.159327	0.152164	0.144979	0.141338	0.112858	0.110245	0.0467592	0.0423788	0.0234172	0.0224129	0.0759113	0.0748474	0.0119734	0.0108711
		-27.6908	0.893375			58	0.274457	0.290461	0.263617	0.287007	0.227097	0.233654	0.184523	0.172116	0.0702331	0.0626689	0.118247	0.107701	0.0459348	0.0329351		58	0.159672	0.152165	0.145399	0.141365	0.11277	0.110339	0.0471686	0.0424752	0.0231996	0.0224718	0.0755834	0.0749729	0.0120899	0.0109017
		-27.6888	0.886416			58.2	0.274073	0.290465	0.262942	0.287097	0.226127	0.233928	0.183579	0.172475	0.0694289	0.0628607	0.117505	0.107993	0.0459094	0.0330421		58.2	0.159652	0.152166	0.145422	0.14139	0.112159	0.110433	0.0470621	0.0425713	0.0233097	0.0225306	0.0756842	0.075098	0.0119039	0.0109323
		-27.6868	0.881844			58.4	0.273708	0.290469	0.262065	0.287186	0.225725	0.234201	0.182956	0.172832	0.0691467	0.0630523	0.117238	0.108283	0.045837	0.0331491		58.4	0.159151	0.152167	0.14585	0.141416	0.112521	0.110527	0.0468599	0.0426672	0.0233649	0.0225892	0.075867	0.0752224	0.0123696	0.0109628
		-27.6848	0.879596			58.6	0.273487	0.290473	0.262247	0.287274	0.225464	0.234472	0.183358	0.173189	0.0683968	0.0632438	0.116771	0.108574	0.0455733	0.0332561		58.6	0.158987	0.152168	0.146003	0.141441	0.113294	0.110619	0.0470579	0.0427628	0.0233115	0.0226478	0.0759305	0.0753463	0.0118103	0.0109933
		-27.6828	0.878873			58.8	0.273637	0.290477	0.262267	0.287361	0.225678	0.234742	0.183599	0.173544	0.0687719	0.0634351	0.117392	0.108863	0.0451672	0.033363		58.8	0.158826	0.152168	0.145937	0.141466	0.112829	0.110711	0.0477567	0.0428581	0.0229294	0.0227062	0.0756572	0.0754697	0.0109575	0.0110238
		-27.6808	0.87507			59	0.273872	0.290481	0.26199	0.287447	0.226056	0.235009	0.183417	0.173898	0.0692998	0.0636262	0.117766	0.109153	0.0451235	0.0334698		59	0.158207	0.152169	0.145185	0.14149	0.11231	0.110802	0.0477065	0.0429532	0.0224701	0.0227646	0.075122	0.0755925	0.0102308	0.0110542
		-27.6788	0.869982			59.2	0.27354	0.290485	0.261462	0.287531	0.22564	0.235275	0.183487	0.174251	0.0696481	0.0638173	0.117547	0.109442	0.0452857	0.0335767		59.2	0.157414	0.15217	0.144948	0.141514	0.112471	0.110892	0.0467718	0.043048	0.0228337	0.0228228	0.0749479	0.0757147	0.00973889	0.0110846
		-27.6768	0.866904			59.4	0.273911	0.290488	0.262316	0.287615	0.226253	0.235539	0.184543	0.174602	0.0704382	0.0640081	0.11759	0.10973	0.0450998	0.0336834		59.4	0.158138	0.15217	0.145044	0.141538	0.113445	0.110982	0.0470075	0.0431426	0.0237925	0.0228809	0.0754233	0.0758364	0.0101289	0.0111149
		-27.6748	0.866432			59.6	0.274349	0.290492	0.26226	0.287697	0.227107	0.235802	0.184711	0.174953	0.0713168	0.0641988	0.118701	0.110018	0.0451683	0.0337902		59.6	0.158099	0.152171	0.145421	0.141561	0.113101	0.111071	0.0474528	0.0432369	0.0237349	0.022939	0.076119	0.0759575	0.010711	0.0111452
		-27.6728	0.863538			59.8	0.272866	0.290495	0.261541	0.287778	0.227198	0.236063	0.184414	0.175303	0.071441	0.0643893	0.119036	0.110306	0.0453418	0.0338969		59.8	0.157383	0.152172	0.14509	0.141584	0.112608	0.111159	0.0473216	0.043331	0.0231064	0.0229969	0.0762649	0.0760781	0.0102451	0.0111754
		-27.6708	0.859622			60	0.272308	0.290499	0.261708	0.287859	0.226634	0.236322	0.18393	0.175651	0.0714337	0.0645797	0.119259	0.110593	0.0444111	0.0340035		60	0.156792	0.152172	0.145029	0.141607	0.112845	0.111246	0.0473001	0.0434248	0.0236393	0.0230547	0.0757379	0.0761982	0.00973509	0.0112056
		-27.6688	0.855201			60.2	0.272483	0.290502	0.261889	0.287938	0.226891	0.236579	0.184177	0.175998	0.0719492	0.06477	0.119729	0.110879	0.044547	0.0341101		60.2	0.156328	0.152173	0.144764	0.141629	0.113243	0.111333	0.0469245	0.0435183	0.0238124	0.0231124	0.0762463	0.0763177	0.0096736	0.0112358
		-27.6668	0.854303			60.4	0.273111	0.290505	0.263025	0.288017	0.227745	0.236835	0.185333	0.176344	0.0725479	0.0649601	0.121148	0.111165	0.0458115	0.0342167		60.4	0.156775	0.152174	0.14499	0.141651	0.113749	0.111419	0.0479208	0.0436116	0.0242586	0.02317	0.0775023	0.0764366	0.0105509	0.0112659
		-27.6648	0.854187			60.6	0.27203	0.290508	0.262993	0.288094	0.227561	0.237089	0.185824	0.176689	0.0729795	0.06515	0.121145	0.111451	0.0462201	0.0343232		60.6	0.156936	0.152174	0.144222	0.141672	0.113782	0.111504	0.0484218	0.0437047	0.0241976	0.0232275	0.0773376	0.0765551	0.010896	0.011296
		-27.6628	0.850636			60.8	0.272725	0.290511	0.264008	0.28817	0.228399	0.237342	0.186471	0.177033	0.0741192	0.0653398	0.121733	0.111736	0.046717	0.0344297		60.8	0.156832	0.152175	0.144345	0.141694	0.115023	0.111589	0.0488549	0.0437975	0.0247957	0.0232849	0.0783982	0.076673	0.0123834	0.0113261
		-27.6608	0.848732			61	0.273108	0.290514	0.264215	0.288246	0.229322	0.237593	0.186638	0.177376	0.0747619	0.0655294	0.12199	0.112021	0.0469113	0.0345361		61	0.156914	0.152175	0.144831	0.141714	0.115208	0.111673	0.0493346	0.04389	0.0246807	0.0233422	0.0787409	0.0767904	0.0128639	0.0113561
		-27.6588	0.845915			61.2	0.273221	0.290517	0.264214	0.28832	0.229258	0.237842	0.187149	0.177718	0.0741821	0.0657189	0.121893	0.112305	0.0464487	0.0346425		61.2	0.157328	0.152176	0.14425	0.141735	0.115017	0.111756	0.04968	0.0439823	0.0241888	0.0233993	0.0785066	0.0769072	0.0131004	0.011386
		-27.6568	0.844554			61.4	0.273167	0.29052	0.264712	0.288393	0.229812	0.23809	0.187362	0.178058	0.0749246	0.0659082	0.122458	0.112589	0.0468092	0.0347488		61.4	0.157453	0.152176	0.144887	0.141755	0.114435	0.111839	0.0503751	0.0440743	0.0250141	0.0234564	0.0782809	0.0770235	0.0136889	0.0114159
		-27.6548	0.839225			61.6	0.272506	0.290523	0.264656	0.288466	0.229358	0.238336	0.186868	0.178398	0.0754952	0.0660974	0.122275	0.112872	0.0470117	0.0348551		61.6	0.157508	0.152177	0.144969	0.141775	0.114627	0.111921	0.0502948	0.0441661	0.0251789	0.0235134	0.0783592	0.0771393	0.0135453	0.0114458
		-27.6528	0.833178			61.8	0.271731	0.290525	0.265847	0.288537	0.22943	0.23858	0.187526	0.178736	0.0752516	0.0662864	0.122325	0.113155	0.047409	0.0349614		61.8	0.15782	0.152177	0.144957	0.141795	0.114912	0.112002	0.0495425	0.0442577	0.024842	0.0235703	0.0787899	0.0772546	0.0132639	0.0114757
		-27.6508	0.829837			62	0.2728	0.290528	0.266206	0.288608	0.2298	0.238823	0.188448	0.179073	0.0755698	0.0664752	0.122992	0.113438	0.0480394	0.0350676		62	0.1579	0.152178	0.145203	0.141814	0.115173	0.112083	0.0495975	0.0443489	0.0248862	0.0236271	0.0785126	0.0773694	0.0141309	0.0115055
		-27.6488	0.826751			62.2	0.272561	0.290531	0.264731	0.288678	0.229345	0.239065	0.187633	0.17941	0.075162	0.0666639	0.122517	0.11372	0.048042	0.0351738		62.2	0.157778	0.152178	0.144743	0.141833	0.114537	0.112163	0.049472	0.04444	0.0242153	0.0236837	0.0784891	0.0774836	0.0136475	0.0115352
		-27.6468	0.823764			62.4	0.273138	0.290533	0.264411	0.288747	0.229271	0.239305	0.187152	0.179745	0.0756596	0.0668525	0.122909	0.114001	0.0481094	0.0352799		62.4	0.157834	0.152179	0.144974	0.141852	0.11465	0.112242	0.0491945	0.0445308	0.0239124	0.0237403	0.0780855	0.0775973	0.013499	0.0115649
		-27.6448	0.82174			62.6	0.275031	0.290536	0.265394	0.288815	0.229707	0.239543	0.188016	0.180079	0.0764958	0.0670409	0.123401	0.114282	0.0486576	0.035386		62.6	0.158192	0.152179	0.145578	0.141871	0.115002	0.112321	0.0491991	0.0446213	0.0242649	0.0237967	0.0785284	0.0777105	0.013747	0.0115946
		-27.6428	0.822582			62.8	0.275249	0.290538	0.264771	0.288882	0.230462	0.23978	0.188778	0.180412	0.0765376	0.0672292	0.123534	0.114563	0.0482635	0.0354921		62.8	0.157888	0.15218	0.144897	0.141889	0.113873	0.112399	0.0487776	0.0447116	0.023487	0.0238531	0.0785187	0.0778232	0.0129622	0.0116242
		-27.6408	0.822892			63	0.275143	0.29054	0.264053	0.288948	0.230929	0.240015	0.189149	0.180744	0.0764473	0.0674173	0.123935	0.114843	0.0482501	0.0355981		63	0.157651	0.15218	0.14452	0.141907	0.113497	0.112476	0.0484416	0.0448017	0.0231504	0.0239093	0.0779748	0.0779354	0.0129248	0.0116538
		-27.6388	0.821628			63.2	0.275905	0.290542	0.264215	0.289014	0.231409	0.240249	0.189503	0.181075	0.0774572	0.0676052	0.124733	0.115123	0.0484587	0.035704		63.2	0.158258	0.15218	0.144912	0.141925	0.114063	0.112553	0.048448	0.0448915	0.023743	0.0239655	0.0781302	0.0780471	0.0131216	0.0116834
		-27.6368	0.817006			63.4	0.276343	0.290545	0.264416	0.289078	0.2323	0.240481	0.189824	0.181405	0.0779147	0.067793	0.125372	0.115402	0.048453	0.03581		63.4	0.15835	0.152181	0.145391	0.141942	0.1142	0.112629	0.0480727	0.0449811	0.0239986	0.0240215	0.0782	0.0781583	0.012887	0.0117129
		-27.6348	0.815813			63.6	0.276224	0.290547	0.264587	0.289142	0.232968	0.240712	0.190139	0.181733	0.0776594	0.0679807	0.125823	0.115681	0.0484781	0.0359158		63.6	0.15862	0.152181	0.146178	0.141959	0.114636	0.112705	0.0484651	0.0450704	0.0240304	0.0240775	0.0783218	0.078269	0.0121927	0.0117424
		-27.6328	0.813717			63.8	0.275559	0.290549	0.264349	0.289205	0.23248	0.240941	0.190204	0.182061	0.0766678	0.0681682	0.12604	0.11596	0.048468	0.0360217		63.8	0.158554	0.152182	0.146206	0.141976	0.114643	0.11278	0.0495631	0.0451595	0.0238326	0.0241333	0.0782957	0.0783792	0.0118499	0.0117718
		-27.6308	0.810888			64	0.275688	0.290551	0.263554	0.289267	0.232447	0.241169	0.189901	0.182388	0.0767796	0.0683555	0.126525	0.116238	0.0483529	0.0361275		64	0.157649	0.152182	0.14556	0.141993	0.114466	0.112854	0.0491151	0.0452483	0.0235928	0.0241891	0.0772726	0.0784889	0.0114351	0.0118012
		-27.6288	0.806404			64.2	0.275666	0.290553	0.263871	0.289328	0.232635	0.241396	0.190031	0.182713	0.0774327	0.0685427	0.126492	0.116515	0.0488914	0.0362332		64.2	0.157113	0.152182	0.145379	0.142009	0.115041	0.112928	0.049021	0.0453369	0.024126	0.0242447	0.0780515	0.0785981	0.0114299	0.0118305
		-27.6268	0.80464			64.4	0.276406	0.290555	0.26468	0.289389	0.233141	0.24162	0.190899	0.183038	0.0773692	0.0687298	0.126996	0.116792	0.0496185	0.0363389		64.4	0.157933	0.152183	0.145704	0.142025	0.115802	0.113001	0.0499514	0.0454253	0.0243916	0.0243003	0.0788847	0.0787068	0.0122931	0.0118598
		-27.6248	0.801192			64.6	0.27568	0.290557	0.26306	0.289449	0.233123	0.241844	0.190861	0.183361	0.0768811	0.0689167	0.127007	0.117069	0.0498174	0.0364446		64.6	0.157538	0.152183	0.14536	0.142041	0.115925	0.113074	0.0503819	0.0455134	0.0241103	0.0243557	0.0782467	0.078815	0.0127858	0.0118891
		-27.6228	0.798181			64.8	0.275092	0.290558	0.262356	0.289508	0.233333	0.242066	0.190608	0.183684	0.0765658	0.0691034	0.126566	0.117345	0.0497918	0.0365502		64.8	0.156933	0.152183	0.14533	0.142057	0.115633	0.113145	0.0506184	0.0456013	0.0237221	0.0244111	0.0782486	0.0789228	0.0125932	0.0119183
		-27.6208	0.796565			65	0.274994	0.29056	0.263215	0.289566	0.233307	0.242287	0.191076	0.184005	0.0766075	0.06929	0.126338	0.117621	0.0495103	0.0366558		65	0.157127	0.152183	0.145717	0.142072	0.115085	0.113217	0.0507173	0.0456889	0.0239484	0.0244663	0.0784468	0.07903	0.0119829	0.0119475
		-27.6188	0.796795			65.2	0.274863	0.290562	0.264192	0.289623	0.233302	0.242506	0.192112	0.184326	0.0768174	0.0694765	0.126348	0.117896	0.0492433	0.0367613		65.2	0.156438	0.152184	0.14566	0.142087	0.115083	0.113288	0.0501124	0.0457764	0.0240403	0.0245214	0.078788	0.0791368	0.0120699	0.0119767
		-27.6168	0.797546			65.4	0.273701	0.290564	0.264005	0.28968	0.23357	0.242724	0.192005	0.184645	0.0769919	0.0696628	0.126538	0.118171	0.0493118	0.0368668		65.4	0.156228	0.152184	0.146196	0.142102	0.115438	0.113358	0.0504487	0.0458635	0.0239371	0.0245765	0.079437	0.0792431	0.0118997	0.0120058
		-27.6148	0.793608			65.6	0.273192	0.290565	0.263948	0.289736	0.232658	0.24294	0.191903	0.184963	0.0769206	0.0698489	0.126178	0.118445	0.0489654	0.0369722		65.6	0.156685	0.152184	0.145942	0.142117	0.115419	0.113428	0.0504325	0.0459504	0.0237407	0.0246314	0.0796031	0.0793489	0.0113731	0.0120348
		-27.6128	0.79267			65.8	0.274069	0.290567	0.265126	0.289792	0.232466	0.243155	0.19237	0.185281	0.0776195	0.0700349	0.126325	0.118719	0.0487518	0.0370777		65.8	0.157203	0.152185	0.146177	0.142132	0.116115	0.113497	0.0504688	0.0460371	0.0246622	0.0246862	0.0803879	0.0794542	0.0117988	0.0120639
		-27.6108	0.792139			66	0.275214	0.290568	0.265817	0.289846	0.232415	0.243369	0.193233	0.185597	0.078049	0.0702208	0.126306	0.118993	0.0484167	0.037183		66	0.156923	0.152185	0.146368	0.142146	0.116562	0.113565	0.0500799	0.0461236	0.0248977	0.024741	0.0804326	0.0795591	0.0120567	0.0120929
		-27.6088	0.788441			66.2	0.274798	0.29057	0.265336	0.2899	0.231549	0.243581	0.193587	0.185912	0.0775088	0.0704065	0.125597	0.119266	0.0480742	0.0372883		66.2	0.157506	0.152185	0.146628	0.14216	0.116752	0.113633	0.0502883	0.0462098	0.0253612	0.0247956	0.0808129	0.0796635	0.0119809	0.0121218
		-27.6068	0.785279			66.4	0.274895	0.290571	0.265263	0.289954	0.230989	0.243792	0.193237	0.186227	0.0777601	0.070592	0.125591	0.119538	0.0473548	0.0373936		66.4	0.158119	0.152185	0.147491	0.142174	0.117191	0.113701	0.0510889	0.0462958	0.0264024	0.0248502	0.0812018	0.0797674	0.0134696	0.0121507
		-27.6048	0.782376			66.6	0.27532	0.290573	0.265658	0.290006	0.231041	0.244002	0.193991	0.18654	0.0775041	0.0707774	0.125119	0.119811	0.0470472	0.0374989		66.6	0.157922	0.152186	0.147388	0.142187	0.117213	0.113768	0.050907	0.0463816	0.026724	0.0249046	0.081313	0.0798708	0.013587	0.0121796
		-27.6028	0.78033			66.8	0.274597	0.290574	0.266271	0.290058	0.23094	0.24421	0.195278	0.186852	0.07733	0.0709627	0.124902	0.120082	0.0464406	0.0376041		66.8	0.158874	0.152186	0.14759	0.142201	0.117692	0.113834	0.0512074	0.0464671	0.0273809	0.0249589	0.0814881	0.0799738	0.0143064	0.0122084
		-27.6008	0.77637			67	0.275594	0.290576	0.266862	0.290109	0.231188	0.244417	0.195913	0.187163	0.0775705	0.0711478	0.12607	0.120354	0.0471606	0.0377092		67	0.159615	0.152186	0.14795	0.142214	0.117803	0.1139	0.0519073	0.0465524	0.0277894	0.0250132	0.0816345	0.0800763	0.0150557	0.0122372
		-27.5988	0.772734			67.2	0.275896	0.290577	0.266932	0.29016	0.232189	0.244622	0.196671	0.187474	0.0784717	0.0713327	0.127325	0.120625	0.0480607	0.0378143		67.2	0.160329	0.152186	0.147984	0.142227	0.117655	0.113965	0.0525101	0.0466375	0.027712	0.0250673	0.081951	0.0801784	0.0152945	0.012266
		-27.5968	0.773417			67.4	0.275924	0.290578	0.267202	0.29021	0.232511	0.244827	0.196787	0.187783	0.0786101	0.0715175	0.127766	0.120895	0.0483712	0.0379194		67.4	0.160324	0.152186	0.148283	0.14224	0.117568	0.11403	0.0527324	0.0467223	0.0281595	0.0251214	0.0821445	0.08028	0.0151378	0.0122947
		-27.5948	0.773856			67.6	0.276452	0.29058	0.26794	0.290259	0.232731	0.24503	0.197947	0.188091	0.0795054	0.0717022	0.128543	0.121165	0.0492037	0.0380244		67.6	0.16112	0.152187	0.148447	0.142253	0.118265	0.114094	0.0532323	0.0468069	0.0290366	0.0251753	0.0822814	0.0803811	0.0161197	0.0123233
		-27.5928	0.770083			67.8	0.276145	0.290581	0.267619	0.290308	0.233269	0.245231	0.198113	0.188399	0.0793557	0.0718867	0.129097	0.121435	0.0491107	0.0381294		67.8	0.160411	0.152187	0.147289	0.142265	0.117411	0.114158	0.053333	0.0468913	0.0280165	0.0252292	0.081567	0.0804818	0.0156805	0.012352
		-27.5908	0.768013			68	0.276733	0.290582	0.266939	0.290356	0.233581	0.245432	0.198233	0.188705	0.0803427	0.072071	0.12951	0.121704	0.0493456	0.0382344		68	0.15989	0.152187	0.146343	0.142277	0.116107	0.114221	0.0528084	0.0469754	0.0270118	0.0252829	0.0807063	0.0805821	0.0157148	0.0123806
		-27.5888	0.765721			68.2	0.277003	0.290583	0.267075	0.290403	0.233513	0.245631	0.197753	0.18901	0.0806239	0.0722552	0.129779	0.121973	0.0496492	0.0383392		68.2	0.160664	0.152187	0.146528	0.142289	0.116461	0.114284	0.0532839	0.0470593	0.0276878	0.0253366	0.0814287	0.0806818	0.0161213	0.0124091
		-27.5868	0.763513			68.4	0.27742	0.290584	0.266613	0.29045	0.234391	0.245829	0.19859	0.189314	0.0809824	0.0724393	0.13096	0.122241	0.0504934	0.0384441		68.4	0.160417	0.152187	0.146103	0.142301	0.116577	0.114346	0.0531515	0.047143	0.0273951	0.0253901	0.0815284	0.0807812	0.0160554	0.0124376
		-27.5848	0.763613			68.6	0.276371	0.290585	0.265837	0.290496	0.234329	0.246025	0.199396	0.189618	0.0803888	0.0726232	0.131131	0.122509	0.0506095	0.0385489		68.6	0.160247	0.152188	0.14586	0.142313	0.116251	0.114408	0.0535603	0.0472265	0.0266324	0.0254436	0.0812744	0.0808801	0.0153541	0.0124661
		-27.5828	0.762934			68.8	0.276404	0.290587	0.265923	0.290542	0.234633	0.24622	0.199822	0.18992	0.0811419	0.072807	0.13148	0.122776	0.050955	0.0386537		68.8	0.160019	0.152188	0.145468	0.142324	0.115947	0.114469	0.0533204	0.0473097	0.0257921	0.0254969	0.0819397	0.0809785	0.0153403	0.0124946
		-27.5808	0.762113			69	0.276834	0.290588	0.266842	0.290587	0.235148	0.246414	0.200343	0.190222	0.0824573	0.0729906	0.132314	0.123043	0.0512529	0.0387584		69	0.159503	0.152188	0.145287	0.142336	0.11552	0.11453	0.052473	0.0473927	0.0260478	0.0255502	0.0825277	0.0810765	0.0149952	0.0125229
		-27.5788	0.762621			69.2	0.276072	0.290589	0.266238	0.290631	0.235364	0.246607	0.200454	0.190522	0.0822281	0.0731741	0.132325	0.12331	0.0512778	0.0388631		69.2	0.159536	0.152188	0.145999	0.142347	0.11675	0.11459	0.0521001	0.0474755	0.0266485	0.0256034	0.0836849	0.0811741	0.0151855	0.0125513
		-27.5768	0.762337			69.4	0.276731	0.29059	0.266935	0.290675	0.236005	0.246799	0.200848	0.190822	0.082442	0.0733574	0.13286	0.123576	0.051576	0.0389678		69.4	0.159958	0.152188	0.146476	0.142358	0.117519	0.11465	0.0530443	0.0475581	0.0270492	0.0256564	0.0844547	0.0812712	0.0151113	0.0125796
		-27.5748	0.763007			69.6	0.277244	0.290591	0.266915	0.290719	0.236129	0.246989	0.200755	0.19112	0.0826989	0.0735406	0.133306	0.123842	0.0518628	0.0390723		69.6	0.159942	0.152188	0.146133	0.142369	0.117126	0.114709	0.0527627	0.0476404	0.0265495	0.0257094	0.0841787	0.0813679	0.0149424	0.0126079
		-27.5728	0.762075			69.8	0.277416	0.290592	0.26701	0.290761	0.236165	0.247178	0.200058	0.191418	0.0831697	0.0737236	0.133409	0.124107	0.0516037	0.0391769		69.8	0.159878	0.152189	0.146851	0.14238	0.117758	0.114768	0.0529954	0.0477225	0.0269263	0.0257623	0.0845642	0.0814641	0.0142571	0.0126362
		-27.5708	0.757994			70	0.277745	0.290592	0.26799	0.290804	0.236547	0.247366	0.200658	0.191714	0.0831367	0.0739065	0.133399	0.124372	0.0519842	0.0392814		70	0.159332	0.152189	0.147566	0.14239	0.118057	0.114826	0.0526102	0.0478044	0.0272535	0.0258151	0.0849069	0.0815599	0.0141908	0.0126643
		-27.5688	0.752783			70.2	0.277122	0.290593	0.26757	0.290845	0.236676	0.247553	0.200835	0.19201	0.0828108	0.0740892	0.133214	0.124636	0.0519116	0.0393859		70.2	0.159204	0.152189	0.148211	0.1424	0.118539	0.114884	0.052897	0.0478861	0.0279464	0.0258677	0.0855976	0.0816553	0.0140889	0.0126925
		-27.5668	0.750773			70.4	0.276518	0.290594	0.26719	0.290887	0.23651	0.247738	0.200401	0.192305	0.0820446	0.0742718	0.133158	0.1249	0.0512344	0.0394904		70.4	0.158718	0.152189	0.148597	0.142411	0.118141	0.114942	0.0529864	0.0479675	0.0271569	0.0259203	0.085354	0.0817503	0.0139378	0.0127207
		-27.5648	0.747592			70.6	0.276605	0.290595	0.267715	0.290927	0.236665	0.247922	0.200672	0.192598	0.0818338	0.0744542	0.132967	0.125164	0.0512634	0.0395947		70.6	0.15884	0.152189	0.148195	0.142421	0.117692	0.114999	0.0527345	0.0480487	0.0272025	0.0259728	0.0852484	0.0818448	0.0135905	0.0127487
		-27.5628	0.747251			70.8	0.277376	0.290596	0.268104	0.290967	0.237026	0.248105	0.201622	0.192891	0.0827175	0.0746365	0.133866	0.125427	0.0517979	0.0396991		70.8	0.159763	0.152189	0.148777	0.142431	0.118512	0.115055	0.0531236	0.0481297	0.028072	0.0260252	0.0857082	0.0819389	0.0149714	0.0127768
		-27.5608	0.746562			71	0.278451	0.290597	0.268828	0.291007	0.238106	0.248287	0.202125	0.193183	0.082673	0.0748187	0.135373	0.12569	0.0525015	0.0398034		71	0.158699	0.152189	0.14848	0.14244	0.117981	0.115111	0.0527668	0.0482105	0.0274969	0.0260775	0.0859509	0.0820326	0.0142441	0.0128048
		-27.5588	0.747953			71.2	0.278534	0.290598	0.269197	0.291046	0.238837	0.248468	0.202806	0.193474	0.0834699	0.0750007	0.135646	0.125952	0.0528136	0.0399077		71.2	0.158549	0.15219	0.148219	0.14245	0.117369	0.115167	0.0529659	0.0482911	0.0271795	0.0261297	0.0853911	0.0821258	0.0136856	0.0128328
		-27.5568	0.748702			71.4	0.279426	0.290598	0.269407	0.291085	0.238512	0.248648	0.202777	0.193764	0.0840003	0.0751825	0.135689	0.126214	0.0525261	0.0400119		71.4	0.158576	0.15219	0.148477	0.142459	0.1176	0.115222	0.0529956	0.0483714	0.0277853	0.0261818	0.0853613	0.0822187	0.0139985	0.0128607
		-27.5548	0.748402			71.6	0.278965	0.290599	0.269279	0.291123	0.23851	0.248826	0.203094	0.194053	0.0846582	0.0753642	0.135435	0.126475	0.0522904	0.0401161		71.6	0.158356	0.15219	0.148409	0.142469	0.117498	0.115276	0.0529495	0.0484516	0.028439	0.0262339	0.0849829	0.0823111	0.014466	0.0128886
		-27.5528	0.748404			71.8	0.279123	0.2906	0.270118	0.29116	0.238731	0.249004	0.203541	0.194341	0.0844496	0.0755458	0.135355	0.126736	0.0522036	0.0402202		71.8	0.158548	0.15219	0.147932	0.142478	0.117132	0.115331	0.0531815	0.0485315	0.0277767	0.0262858	0.0843521	0.0824031	0.0143014	0.0129164
		-27.5508	0.744594			72	0.280015	0.290601	0.270069	0.291198	0.239191	0.24918	0.204347	0.194628	0.0848665	0.0757272	0.136085	0.126997	0.0528128	0.0403243		72	0.158498	0.15219	0.147235	0.142487	0.116537	0.115384	0.0528983	0.0486112	0.0275106	0.0263376	0.0836318	0.0824947	0.0149149	0.0129443
		-27.5488	0.745203			72.2	0.280213	0.290601	0.269787	0.291234	0.239381	0.249355	0.204379	0.194915	0.0847293	0.0759085	0.136461	0.127257	0.0532577	0.0404284		72.2	0.158326	0.15219	0.146423	0.142496	0.116501	0.115438	0.0527175	0.0486906	0.0275102	0.0263894	0.0835081	0.0825859	0.0147137	0.0129721
		-27.5468	0.744898			72.4	0.280929	0.290602	0.270873	0.291271	0.239648	0.249529	0.205703	0.1952	0.0858348	0.0760896	0.136995	0.127517	0.0534844	0.0405324		72.4	0.157719	0.15219	0.145953	0.142505	0.116746	0.115491	0.0526185	0.0487699	0.0279339	0.026441	0.0834203	0.0826766	0.0144967	0.0129998
		-27.5448	0.742513			72.6	0.280824	0.290603	0.271876	0.291306	0.239636	0.249701	0.206851	0.195485	0.0860015	0.0762706	0.137166	0.127776	0.0539613	0.0406364		72.6	0.157986	0.15219	0.146592	0.142513	0.1179	0.115543	0.0524664	0.0488489	0.027865	0.0264925	0.0841268	0.082767	0.0153531	0.0130275
		-27.5428	0.741467			72.8	0.280334	0.290603	0.271932	0.291342	0.240115	0.249873	0.207296	0.195768	0.086178	0.0764514	0.137091	0.128035	0.0542223	0.0407403		72.8	0.157882	0.15219	0.146623	0.142522	0.117983	0.115595	0.0520016	0.0489278	0.0278894	0.026544	0.0843692	0.0828569	0.0158611	0.0130552
		-27.5408	0.738879			73	0.279476	0.290604	0.271617	0.291376	0.240105	0.250044	0.207542	0.196051	0.0861469	0.0766321	0.136897	0.128294	0.0540242	0.0408442		73	0.158216	0.15219	0.146435	0.14253	0.117397	0.115647	0.0513677	0.0490064	0.0282678	0.0265954	0.0837192	0.0829465	0.0155921	0.0130828
		-27.5388	0.736407			73.2	0.278973	0.290605	0.271881	0.291411	0.240226	0.250213	0.207449	0.196332	0.0859605	0.0768126	0.136767	0.128552	0.054202	0.040948		73.2	0.159053	0.152191	0.147054	0.142538	0.118485	0.115698	0.0520415	0.0490848	0.0293935	0.0266466	0.0845231	0.0830356	0.016633	0.0131104
		-27.5368	0.73098			73.4	0.279916	0.290605	0.273155	0.291445	0.240688	0.250382	0.207618	0.196613	0.0866002	0.076993	0.137543	0.12881	0.0549305	0.0410518		73.4	0.159011	0.152191	0.146818	0.142546	0.11849	0.115749	0.0519691	0.049163	0.028984	0.0266978	0.084477	0.0831244	0.0163898	0.0131379
		-27.5348	0.726529			73.6	0.278842	0.290606	0.272109	0.291478	0.240591	0.250549	0.207293	0.196893	0.0864755	0.0771732	0.137174	0.129067	0.0544417	0.0411556		73.6	0.159064	0.152191	0.146466	0.142554	0.117419	0.115799	0.0520246	0.049241	0.0278986	0.0267489	0.0838424	0.0832127	0.0161109	0.0131655
		-27.5328	0.722543			73.8	0.278557	0.290606	0.271722	0.291511	0.239978	0.250715	0.206592	0.197172	0.0863939	0.0773534	0.136806	0.129324	0.0538986	0.0412593		73.8	0.159868	0.152191	0.14717	0.142562	0.11795	0.115849	0.0529048	0.0493187	0.0288275	0.0267999	0.0843809	0.0833007	0.0162719	0.0131929
		-27.5308	0.721013			74	0.278316	0.290607	0.271084	0.291544	0.239585	0.250881	0.206463	0.19745	0.0860542	0.0775333	0.13634	0.12958	0.053432	0.041363		74	0.159935	0.152191	0.147651	0.14257	0.118025	0.115899	0.052702	0.0493963	0.0292583	0.0268507	0.084865	0.0833882	0.0166318	0.0132204
		-27.5288	0.719487			74.2	0.27768	0.290607	0.270761	0.291576	0.239011	0.251045	0.206979	0.197728	0.085811	0.0777131	0.135612	0.129836	0.0528941	0.0414666		74.2	0.159777	0.152191	0.147839	0.142578	0.118434	0.115948	0.0530142	0.0494736	0.0292539	0.0269015	0.0854768	0.0834754	0.0164728	0.0132478
		-27.5268	0.720963			74.4	0.277625	0.290608	0.270233	0.291608	0.238165	0.251208	0.206573	0.198004	0.0854263	0.0778928	0.135437	0.130092	0.0523153	0.0415702		74.4	0.16044	0.152191	0.147594	0.142585	0.118612	0.115997	0.0536714	0.0495508	0.0288374	0.0269523	0.0851128	0.0835621	0.0169942	0.0132751
		-27.5248	0.720982			74.6	0.277704	0.290608	0.269542	0.29164	0.238126	0.25137	0.206086	0.198279	0.085702	0.0780723	0.135737	0.130347	0.051982	0.0416738		74.6	0.161896	0.152191	0.147529	0.142593	0.118746	0.116045	0.054582	0.0496277	0.0295253	0.0270029	0.0854268	0.0836485	0.0174748	0.0133025
		-27.5228	0.721895			74.8	0.27831	0.290609	0.268894	0.291671	0.237965	0.251531	0.20604	0.198554	0.0865762	0.0782517	0.136109	0.130602	0.05198	0.0417773		74.8	0.162756	0.152191	0.147918	0.1426	0.119395	0.116094	0.0551222	0.0497044	0.0301007	0.0270534	0.0859093	0.0837345	0.0181177	0.0133297
		-27.5208	0.726793			75	0.278957	0.290609	0.26962	0.291701	0.238434	0.251691	0.206215	0.198828	0.0876718	0.0784309	0.136509	0.130857	0.0518751	0.0418808		75	0.162913	0.152191	0.1484	0.142607	0.119859	0.116141	0.0555014	0.0497809	0.0307848	0.0271038	0.0867455	0.0838201	0.0178911	0.013357
		-27.5188	0.726346			75.2	0.278691	0.29061	0.269386	0.291731	0.238616	0.25185	0.206802	0.199101	0.0881969	0.07861	0.136599	0.131111	0.0519454	0.0419842		75.2	0.163382	0.152191	0.14906	0.142614	0.119849	0.116188	0.0564179	0.0498572	0.0309709	0.0271542	0.0871908	0.0839053	0.0178834	0.0133842
		-27.5168	0.727556			75.4	0.278396	0.29061	0.268315	0.291761	0.238272	0.252008	0.20623	0.199372	0.08777	0.078789	0.137031	0.131364	0.0518204	0.0420876		75.4	0.163026	0.152191	0.148534	0.142621	0.119545	0.116235	0.0564347	0.0499333	0.0305274	0.0272044	0.0871865	0.0839901	0.017499	0.0134114
		-27.5148	0.722316			75.6	0.278574	0.290611	0.268507	0.291791	0.238796	0.252165	0.206168	0.199644	0.0883469	0.0789678	0.137499	0.131617	0.0524411	0.0421909		75.6	0.16322	0.152191	0.148631	0.142628	0.119684	0.116282	0.0568325	0.0500092	0.0310684	0.0272546	0.0871215	0.0840746	0.0172993	0.0134385
		-27.5128	0.720333			75.8	0.280339	0.290611	0.269783	0.29182	0.239314	0.252321	0.207244	0.199914	0.0894151	0.0791464	0.139024	0.13187	0.0534544	0.0422942		75.8	0.163427	0.152192	0.148169	0.142635	0.120034	0.116328	0.0563995	0.0500849	0.0305177	0.0273046	0.0869549	0.0841586	0.0166884	0.0134656
		-27.5108	0.719285			76	0.28076	0.290612	0.269696	0.291849	0.240781	0.252475	0.208769	0.200183	0.0900775	0.0793249	0.140125	0.132123	0.0542729	0.0423975		76	0.162667	0.152192	0.147926	0.142641	0.119664	0.116374	0.0561453	0.0501604	0.0300503	0.0273546	0.087103	0.0842423	0.0160951	0.0134927
		-27.5088	0.713376			76.2	0.280884	0.290612	0.269684	0.291877	0.240162	0.252629	0.208803	0.200452	0.0896663	0.0795033	0.140166	0.132375	0.0541187	0.0425007		76.2	0.162368	0.152192	0.147329	0.142648	0.118912	0.116419	0.0554922	0.0502356	0.0291961	0.0274045	0.0865057	0.0843256	0.0154525	0.0135197
		-27.5068	0.710814			76.4	0.281526	0.290613	0.270527	0.291905	0.240553	0.252782	0.209223	0.200719	0.090469	0.0796815	0.140761	0.132626	0.0548438	0.0426039		76.4	0.161896	0.152192	0.147907	0.142654	0.119237	0.116464	0.0549867	0.0503107	0.0299351	0.0274543	0.0865842	0.0844086	0.015684	0.0135467
		-27.5048	0.708997			76.6	0.281101	0.290613	0.270908	0.291933	0.240565	0.252934	0.209229	0.200986	0.0897968	0.0798596	0.140799	0.132877	0.0553584	0.042707		76.6	0.161011	0.152192	0.148248	0.142661	0.119271	0.116509	0.0540336	0.0503856	0.0295908	0.027504	0.0865367	0.0844911	0.015344	0.0135737
		-27.5028	0.705844			76.8	0.281357	0.290613	0.272277	0.29196	0.241397	0.253085	0.210348	0.201252	0.0899222	0.0800376	0.14176	0.133128	0.0559432	0.0428101		76.8	0.160839	0.152192	0.147967	0.142667	0.118234	0.116553	0.0536161	0.0504602	0.028901	0.0275536	0.0858943	0.0845733	0.014588	0.0136006
		-27.5008	0.70586			77	0.28203	0.290614	0.272554	0.291987	0.24223	0.253235	0.211053	0.201517	0.0906066	0.0802154	0.142939	0.133378	0.0568152	0.0429132		77	0.160427	0.152192	0.147828	0.142673	0.117441	0.116597	0.053404	0.0505347	0.0285882	0.0276031	0.0850972	0.0846552	0.0148581	0.0136275
		-27.4988	0.704159			77.2	0.282188	0.290614	0.272929	0.292013	0.242873	0.253384	0.210875	0.201781	0.0912643	0.080393	0.143954	0.133628	0.0572523	0.0430162		77.2	0.159705	0.152192	0.147465	0.142679	0.117614	0.11664	0.0529756	0.0506089	0.0289119	0.0276526	0.0854135	0.0847366	0.0150001	0.0136543
		-27.4968	0.703357			77.4	0.282191	0.290614	0.273611	0.29204	0.242943	0.253532	0.211319	0.202044	0.0914252	0.0805705	0.14462	0.133878	0.0577082	0.0431192		77.4	0.159566	0.152192	0.147278	0.142685	0.118182	0.116684	0.0522707	0.050683	0.0287736	0.0277019	0.0852024	0.0848177	0.0143431	0.0136811
		-27.4948	0.701938			77.6	0.281536	0.290615	0.273285	0.292066	0.242982	0.25368	0.211653	0.202307	0.0916377	0.0807479	0.144205	0.134127	0.0578573	0.0432221		77.6	0.159637	0.152192	0.146992	0.142691	0.117894	0.116727	0.0528222	0.0507568	0.0289114	0.0277511	0.0848359	0.0848984	0.0151006	0.0137079
		-27.4928	0.69706			77.8	0.281989	0.290615	0.27346	0.292091	0.242951	0.253826	0.211961	0.202568	0.0918347	0.0809251	0.145025	0.134376	0.0585599	0.043325		77.8	0.159736	0.152192	0.147174	0.142697	0.118321	0.116769	0.0532487	0.0508305	0.0288489	0.0278003	0.0851267	0.0849788	0.015343	0.0137346
		-27.4908	0.706172			78	0.281606	0.290616	0.272829	0.292116	0.242354	0.253971	0.211641	0.202829	0.0915531	0.0811022	0.144839	0.134624	0.0582965	0.0434278		78	0.159431	0.152192	0.146299	0.142703	0.118544	0.116811	0.0534217	0.050904	0.0289983	0.0278494	0.084852	0.0850588	0.0153167	0.0137613
		-27.4888	0.704034			78.2	0.281733	0.290616	0.273493	0.292141	0.241885	0.254115	0.211384	0.203089	0.0915194	0.0812791	0.144606	0.134872	0.0581754	0.0435306		78.2	0.159631	0.152192	0.146187	0.142708	0.119476	0.116853	0.0543744	0.0509772	0.0296692	0.0278984	0.0859235	0.0851384	0.0155852	0.013788
		-27.4868	0.701558			78.4	0.281207	0.290616	0.27291	0.292166	0.241601	0.254259	0.210396	0.203348	0.0915495	0.0814559	0.144968	0.13512	0.057686	0.0436334		78.4	0.15981	0.152192	0.145728	0.142714	0.120012	0.116895	0.0548357	0.0510503	0.0295252	0.0279472	0.0861864	0.0852177	0.016177	0.0138146
		-27.4848	0.702987			78.6	0.280816	0.290616	0.272676	0.29219	0.24149	0.254401	0.210544	0.203607	0.091114	0.0816326	0.144913	0.135367	0.0573129	0.0437361		78.6	0.160583	0.152192	0.146057	0.142719	0.119315	0.116936	0.0553558	0.0511231	0.0293452	0.0279961	0.0862944	0.0852966	0.015968	0.0138412
		-27.4828	0.701843			78.8	0.280349	0.290617	0.272025	0.292214	0.241331	0.254543	0.210037	0.203864	0.0913579	0.0818091	0.145156	0.135614	0.0570232	0.0438388		78.8	0.160634	0.152192	0.146393	0.142725	0.119894	0.116977	0.0556425	0.0511958	0.0300724	0.0280448	0.0870975	0.0853752	0.016818	0.0138677
		-27.4808	0.699042			79	0.27994	0.290617	0.272045	0.292238	0.24164	0.254684	0.210118	0.204121	0.0917863	0.0819855	0.14505	0.13586	0.0568516	0.0439414		79	0.160189	0.152192	0.146802	0.14273	0.120681	0.117017	0.0553473	0.0512683	0.030211	0.0280934	0.0875682	0.0854534	0.0162459	0.0138943
		-27.4788	0.693965			79.2	0.279176	0.290617	0.271994	0.292261	0.241776	0.254823	0.210161	0.204377	0.0912156	0.0821617	0.14538	0.136106	0.0565237	0.044044		79.2	0.159944	0.152192	0.146504	0.142735	0.120597	0.117057	0.0553891	0.0513405	0.0292918	0.0281419	0.0875109	0.0855313	0.0153332	0.0139207
		-27.4768	0.68967			79.4	0.279366	0.290618	0.271871	0.292284	0.241836	0.254962	0.210154	0.204632	0.0910174	0.0823378	0.145358	0.136352	0.0562706	0.0441466		79.4	0.160314	0.152192	0.14628	0.14274	0.120326	0.117097	0.0557121	0.0514126	0.0291202	0.0281904	0.0871407	0.0856088	0.0152164	0.0139472
		-27.4748	0.684526			79.6	0.280482	0.290618	0.272204	0.292307	0.242849	0.2551	0.210779	0.204886	0.0916906	0.0825138	0.146264	0.136597	0.0568241	0.0442491		79.6	0.16068	0.152192	0.146914	0.142745	0.12069	0.117137	0.0561463	0.0514845	0.0293315	0.0282388	0.0874786	0.0856859	0.0151484	0.0139736
		-27.4728	0.67921			79.8	0.280146	0.290618	0.27173	0.29233	0.243161	0.255237	0.211145	0.205139	0.0919112	0.0826896	0.146286	0.136841	0.0569322	0.0443516		79.8	0.160642	0.152192	0.147537	0.14275	0.12074	0.117176	0.0562436	0.0515561	0.0289315	0.028287	0.0883085	0.0857628	0.0145853	0.014
		-27.4708	0.676763			80	0.279515	0.290618	0.271376	0.292352	0.243283	0.255373	0.211554	0.205392	0.091428	0.0828652	0.145797	0.137086	0.0569553	0.044454		80	0.160379	0.152192	0.147893	0.142755	0.120541	0.117215	0.0555977	0.0516276	0.0288246	0.0283352	0.088462	0.0858392	0.0146614	0.0140263
		-27.4688	0.676745			80.2	0.2795	0.290619	0.271267	0.292374	0.243104	0.255509	0.211274	0.205643	0.0912154	0.0830407	0.145471	0.13733	0.0565872	0.0445564		80.2	0.160126	0.152192	0.147436	0.14276	0.119778	0.117254	0.0548482	0.0516989	0.0281163	0.0283833	0.0879121	0.0859154	0.014681	0.0140526
		-27.4668	0.675034			80.4	0.279631	0.290619	0.271467	0.292395	0.243441	0.255643	0.211446	0.205894	0.0917627	0.0832161	0.146032	0.137573	0.0566216	0.0446587		80.4	0.159631	0.152193	0.147867	0.142765	0.119613	0.117292	0.0550186	0.05177	0.0283912	0.0284313	0.0880522	0.0859912	0.0151629	0.0140788
		-27.4648	0.673131			80.6	0.279694	0.290619	0.272174	0.292417	0.24363	0.255777	0.211793	0.206144	0.0919969	0.0833914	0.146198	0.137817	0.0566317	0.044761		80.6	0.159256	0.152193	0.147902	0.14277	0.119473	0.11733	0.054238	0.0518409	0.0280813	0.0284793	0.0878889	0.0860666	0.0142302	0.0141051
		-27.4628	0.677065			80.8	0.280686	0.290619	0.273054	0.292438	0.244917	0.25591	0.213288	0.206394	0.0934272	0.0835665	0.147353	0.13806	0.057155	0.0448633		80.8	0.15826	0.152193	0.147602	0.142774	0.119168	0.117367	0.0534007	0.0519116	0.0274496	0.0285271	0.0878295	0.0861417	0.0139551	0.0141312
		-27.4608	0.680142			81	0.280403	0.29062	0.272395	0.292459	0.245245	0.256042	0.213536	0.206642	0.092946	0.0837414	0.147244	0.138302	0.0565772	0.0449655		81	0.157728	0.152193	0.147436	0.142779	0.118711	0.117405	0.053103	0.0519821	0.0269153	0.0285748	0.0873927	0.0862165	0.0140244	0.0141574
		-27.4588	0.68309			81.2	0.279987	0.29062	0.271839	0.292479	0.245052	0.256173	0.213223	0.20689	0.0929254	0.0839162	0.147236	0.138544	0.0560845	0.0450677		81.2	0.157475	0.152193	0.146733	0.142783	0.118406	0.117442	0.0526978	0.0520525	0.0268478	0.0286225	0.0873148	0.0862909	0.0134004	0.0141835
		-27.4568	0.682992			81.4	0.279708	0.29062	0.271781	0.2925	0.244645	0.256303	0.212848	0.207137	0.0925699	0.0840909	0.146737	0.138786	0.0564466	0.0451699		81.4	0.157641	0.152193	0.146768	0.142788	0.119204	0.117479	0.0531979	0.0521226	0.0276773	0.0286701	0.0873046	0.086365	0.0139558	0.0142096
		-27.4548	0.686399			81.6	0.279628	0.29062	0.271547	0.29252	0.244563	0.256432	0.213303	0.207383	0.0922067	0.0842655	0.146433	0.139027	0.0564382	0.045272		81.6	0.156972	0.152193	0.146583	0.142792	0.119023	0.117515	0.0536939	0.0521926	0.0276348	0.0287176	0.0873767	0.0864387	0.0133986	0.0142357
		-27.4528	0.690508			81.8	0.280539	0.29062	0.271925	0.292539	0.244887	0.256561	0.214185	0.207628	0.0924542	0.0844398	0.147418	0.139268	0.0564462	0.045374		81.8	0.157105	0.152193	0.146771	0.142796	0.118882	0.117551	0.0541926	0.0522623	0.0272296	0.028765	0.0873386	0.0865122	0.0129802	0.0142617
		-27.4508	0.689989			82	0.280467	0.290621	0.271657	0.292559	0.244881	0.256689	0.21426	0.207873	0.0919418	0.0846141	0.147547	0.139508	0.0564993	0.045476		82	0.157074	0.152193	0.146467	0.1428	0.119117	0.117587	0.0549906	0.0523319	0.02815	0.0288123	0.0873078	0.0865853	0.0137832	0.0142876
		-27.4488	0.689414			82.2	0.280524	0.290621	0.271392	0.292578	0.244532	0.256815	0.213456	0.208117	0.091335	0.0847882	0.147444	0.139748	0.0560109	0.045578		82.2	0.156513	0.152193	0.146751	0.142805	0.119475	0.117623	0.0547345	0.0524013	0.0283896	0.0288595	0.0879028	0.0866581	0.0133136	0.0143136
		-27.4468	0.685704			82.4	0.279783	0.290621	0.27127	0.292597	0.244247	0.256942	0.213391	0.20836	0.0909707	0.0849622	0.147287	0.139988	0.0555771	0.04568		82.4	0.155946	0.152193	0.146469	0.142809	0.11991	0.117658	0.0542682	0.0524705	0.0282406	0.0289067	0.0877684	0.0867305	0.013122	0.0143395
		-27.4448	0.686488			82.6	0.280452	0.290621	0.271915	0.292616	0.244425	0.257067	0.214595	0.208602	0.0910051	0.085136	0.147567	0.140227	0.0563691	0.0457819		82.6	0.156914	0.152193	0.14718	0.142813	0.120749	0.117693	0.0550443	0.0525395	0.0287732	0.0289537	0.0878522	0.0868026	0.0139866	0.0143653
		-27.4428	0.684125			82.8	0.280034	0.290621	0.271756	0.292635	0.244237	0.257191	0.214435	0.208843	0.0906578	0.0853097	0.148364	0.140466	0.0568133	0.0458837		82.8	0.156834	0.152193	0.147243	0.142817	0.120867	0.117728	0.0553448	0.0526083	0.0293038	0.0290007	0.0875818	0.0868744	0.0143219	0.0143912
		-27.4408	0.679912			83	0.280258	0.290622	0.272267	0.292653	0.244096	0.257315	0.214905	0.209084	0.0911893	0.0854833	0.148228	0.140705	0.0574276	0.0459855		83	0.157637	0.152193	0.147193	0.142821	0.120904	0.117762	0.0551108	0.0526769	0.0296124	0.0290476	0.0875833	0.0869459	0.0135076	0.014417
		-27.4388	0.678095			83.2	0.280974	0.290622	0.272917	0.292671	0.244121	0.257438	0.215241	0.209324	0.0919555	0.0856567	0.148813	0.140943	0.058064	0.0460873		83.2	0.158552	0.152193	0.147356	0.142824	0.121012	0.117796	0.0558282	0.0527454	0.0301021	0.0290944	0.0883651	0.087017	0.0145788	0.0144427
		-27.4368	0.676909			83.4	0.281155	0.290622	0.273375	0.292689	0.244329	0.25756	0.215795	0.209563	0.0923288	0.08583	0.148891	0.141181	0.0585907	0.046189		83.4	0.158755	0.152193	0.147494	0.142828	0.120212	0.11783	0.0562207	0.0528136	0.0299632	0.0291411	0.0882701	0.0870878	0.0150622	0.0144685
		-27.4348	0.677027			83.6	0.281768	0.290622	0.273757	0.292707	0.245104	0.257681	0.217061	0.209801	0.0926629	0.0860031	0.149542	0.141418	0.0595583	0.0462907		83.6	0.159112	0.152193	0.147073	0.142832	0.119801	0.117864	0.0564737	0.0528817	0.0295438	0.0291877	0.0884254	0.0871583	0.0151299	0.0144941
		-27.4328	0.673707			83.8	0.281449	0.290622	0.273475	0.292724	0.244687	0.257802	0.216839	0.210039	0.0930384	0.0861761	0.149096	0.141655	0.0594571	0.0463924		83.8	0.160522	0.152193	0.148048	0.142836	0.120311	0.117897	0.0571545	0.0529496	0.0304867	0.0292343	0.089687	0.0872285	0.0153062	0.0145198
		-27.4308	0.674368			84	0.281901	0.290622	0.273835	0.292741	0.244564	0.257922	0.217016	0.210276	0.0942341	0.086349	0.149799	0.141892	0.0595221	0.046494		84	0.160232	0.152193	0.147518	0.142839	0.120075	0.11793	0.0565416	0.0530173	0.0306965	0.0292808	0.0897317	0.0872984	0.0152182	0.0145454
		-27.4288	0.675502			84.2	0.281832	0.290623	0.274146	0.292758	0.244959	0.258041	0.217971	0.210512	0.0953585	0.0865217	0.150086	0.142128	0.0596137	0.0465956		84.2	0.160885	0.152193	0.147363	0.142843	0.12009	0.117963	0.0571372	0.0530848	0.0304294	0.0293271	0.090396	0.087368	0.0152602	0.014571
		-27.4268	0.674642			84.4	0.281723	0.290623	0.27442	0.292775	0.245178	0.258159	0.218795	0.210747	0.0959468	0.0866943	0.150622	0.142364	0.0592912	0.0466971		84.4	0.160736	0.152193	0.147443	0.142846	0.119734	0.117996	0.0573221	0.0531521	0.030595	0.0293734	0.0901889	0.0874372	0.0153025	0.0145965
		-27.4248	0.677685			84.6	0.281034	0.290623	0.273595	0.292791	0.245063	0.258277	0.218429	0.210982	0.0958974	0.0868667	0.150419	0.1426	0.0588393	0.0467986		84.6	0.159983	0.152193	0.147246	0.14285	0.119805	0.118028	0.0563933	0.0532193	0.0307845	0.0294196	0.0907212	0.0875062	0.0145176	0.0146221
		-27.4228	0.677742			84.8	0.28103	0.290623	0.273262	0.292808	0.245133	0.258393	0.218467	0.211215	0.0962956	0.087039	0.150789	0.142835	0.0588993	0.0469		84.8	0.159183	0.152193	0.147013	0.142853	0.119465	0.11806	0.0561546	0.0532863	0.0304408	0.0294658	0.0909511	0.0875748	0.0141695	0.0146475
		-27.4208	0.675174			85	0.281334	0.290623	0.273868	0.292824	0.245144	0.258509	0.2189	0.211449	0.0965402	0.0872112	0.15108	0.14307	0.058973	0.0470014		85	0.159972	0.152193	0.147494	0.142856	0.119757	0.118092	0.057093	0.053353	0.0304258	0.0295118	0.0914467	0.0876431	0.0149957	0.014673
		-27.4188	0.674735			85.2	0.281789	0.290623	0.27358	0.29284	0.245539	0.258625	0.219229	0.211681	0.0969956	0.0873832	0.151746	0.143304	0.0593049	0.0471028		85.2	0.159665	0.152193	0.147283	0.14286	0.119577	0.118124	0.0577833	0.0534196	0.0305793	0.0295578	0.09121	0.0877111	0.0159889	0.0146984
		-27.4168	0.675051			85.4	0.281672	0.290623	0.272399	0.292855	0.245815	0.258739	0.219151	0.211912	0.0965858	0.0875551	0.151718	0.143538	0.0596727	0.0472041		85.4	0.159424	0.152193	0.147161	0.142863	0.119637	0.118155	0.0580256	0.0534861	0.0310158	0.0296036	0.0911118	0.0877788	0.0159521	0.0147238
		-27.4148	0.673336			85.6	0.282243	0.290623	0.272724	0.292871	0.246144	0.258853	0.219723	0.212143	0.0971938	0.0877268	0.152949	0.143772	0.0597965	0.0473054		85.6	0.159339	0.152193	0.148058	0.142866	0.119953	0.118186	0.0578539	0.0535523	0.0307639	0.0296494	0.091543	0.0878462	0.0154313	0.0147491
		-27.4128	0.669157			85.8	0.282973	0.290624	0.272857	0.292886	0.247325	0.258966	0.219795	0.212373	0.0979641	0.0878984	0.153843	0.144005	0.0598973	0.0474066		85.8	0.159737	0.152193	0.148728	0.142869	0.120168	0.118217	0.0586911	0.0536184	0.0305428	0.0296952	0.0914087	0.0879133	0.016343	0.0147744
		-27.4108	0.66652			86	0.282683	0.290624	0.272588	0.292901	0.247337	0.259078	0.219857	0.212603	0.0972564	0.0880699	0.153842	0.144238	0.0597417	0.0475078		86	0.159969	0.152193	0.148345	0.142872	0.120506	0.118247	0.0589895	0.0536843	0.0305861	0.0297408	0.0909458	0.0879801	0.0167692	0.0147997
		-27.4088	0.66563			86.2	0.283159	0.290624	0.272399	0.292916	0.247826	0.25919	0.219366	0.212831	0.0974123	0.0882412	0.154318	0.14447	0.0591358	0.047609		86.2	0.160147	0.152193	0.148345	0.142875	0.12105	0.118277	0.058501	0.05375	0.0306405	0.0297863	0.090656	0.0880466	0.0164554	0.0148249
		-27.4068	0.662971			86.4	0.283167	0.290624	0.272286	0.292931	0.247676	0.259301	0.219367	0.213059	0.0975827	0.0884124	0.154802	0.144702	0.0595992	0.0477101		86.4	0.160842	0.152193	0.149	0.142878	0.122138	0.118307	0.0585911	0.0538155	0.0314898	0.0298318	0.0907294	0.0881128	0.0172292	0.0148501
		-27.4048	0.659987			86.6	0.283078	0.290624	0.272736	0.292945	0.247675	0.259411	0.219554	0.213286	0.0975133	0.0885835	0.155338	0.144934	0.060285	0.0478112		86.6	0.16151	0.152193	0.149275	0.142881	0.122445	0.118337	0.0595805	0.0538809	0.031511	0.0298772	0.0905064	0.0881787	0.0177595	0.0148753
		-27.4028	0.66231			86.8	0.282922	0.290624	0.273133	0.29296	0.247108	0.25952	0.219164	0.213512	0.0972787	0.0887544	0.15587	0.145165	0.0603631	0.0479122		86.8	0.161655	0.152193	0.149199	0.142884	0.121868	0.118367	0.0600551	0.0539461	0.031691	0.0299224	0.0898526	0.0882443	0.0181826	0.0149004
		-27.4008	0.669571			87	0.282646	0.290624	0.272679	0.292974	0.246804	0.259629	0.21818	0.213738	0.0970962	0.0889252	0.155333	0.145396	0.0601886	0.0480132		87	0.161938	0.152193	0.149373	0.142887	0.122223	0.118396	0.0598272	0.054011	0.032022	0.0299677	0.0904213	0.0883096	0.0182263	0.0149255
		-27.3988	0.678981			87.2	0.282339	0.290624	0.272571	0.292988	0.246265	0.259737	0.217816	0.213963	0.0971779	0.0890958	0.15488	0.145627	0.0602943	0.0481142		87.2	0.161306	0.152193	0.149458	0.14289	0.122815	0.118425	0.0599432	0.0540759	0.0319939	0.0300128	0.0907493	0.0883746	0.018338	0.0149506
		-27.3968	0.694201			87.4	0.281179	0.290625	0.272854	0.293002	0.246255	0.259845	0.217657	0.214187	0.0963549	0.0892663	0.1539	0.145857	0.0595746	0.0482151		87.4	0.161385	0.152193	0.148894	0.142893	0.122636	0.118454	0.0595225	0.0541405	0.0309667	0.0300578	0.0898933	0.0884393	0.0177742	0.0149756
		-27.3948	0.708204			87.6	0.281569	0.290625	0.273712	0.293015	0.24697	0.259951	0.218614	0.214411	0.0965502	0.0894367	0.154502	0.146087	0.059719	0.048316		87.6	0.161687	0.152193	0.14841	0.142896	0.12271	0.118483	0.0596339	0.054205	0.0306241	0.0301028	0.0897261	0.0885038	0.0180461	0.0150006
		-27.3928	0.723431			87.8	0.280634	0.290625	0.27286	0.293029	0.246597	0.260057	0.218312	0.214634	0.0960572	0.089607	0.1542	0.146317	0.0586658	0.0484168		87.8	0.161131	0.152193	0.14892	0.142898	0.122918	0.118511	0.0596825	0.0542693	0.0307127	0.0301477	0.0899545	0.0885679	0.0169357	0.0150256
		-27.3908	0.736895			88	0.280291	0.290625	0.272678	0.293042	0.246299	0.260163	0.21817	0.214856	0.0959239	0.089777	0.154103	0.146546	0.0581375	0.0485176		88	0.160708	0.152193	0.148621	0.142901	0.123207	0.118539	0.0593657	0.0543334	0.0305015	0.0301925	0.08984	0.0886317	0.0164112	0.0150505
		-27.3888	0.751264			88.2	0.279986	0.290625	0.273	0.293055	0.24669	0.260267	0.218834	0.215077	0.0958456	0.089947	0.153659	0.146775	0.0579201	0.0486183		88.2	0.161311	0.152193	0.148921	0.142904	0.123946	0.118567	0.0595189	0.0543974	0.0308967	0.0302372	0.0903999	0.0886953	0.016568	0.0150754
		-27.3868	0.762031			88.4	0.280438	0.290625	0.273893	0.293068	0.247592	0.260371	0.21995	0.215298	0.0959055	0.0901168	0.154362	0.147003	0.0579382	0.0487191		88.4	0.160463	0.152193	0.148558	0.142906	0.123571	0.118595	0.0592612	0.0544611	0.0305549	0.0302818	0.0903485	0.0887586	0.0157005	0.0151002
		-27.3848	0.77323			88.6	0.279685	0.290625	0.273459	0.293081	0.247129	0.260474	0.220098	0.215518	0.0951246	0.0902865	0.154366	0.147231	0.057577	0.0488197		88.6	0.159791	0.152193	0.148129	0.142909	0.123921	0.118622	0.0590546	0.0545247	0.0301091	0.0303264	0.0908296	0.0888216	0.015148	0.015125
		-27.3828	0.788827			88.8	0.280532	0.290625	0.274443	0.293093	0.247519	0.260577	0.220652	0.215737	0.095705	0.0904561	0.155107	0.147459	0.0587933	0.0489204		88.8	0.159521	0.152193	0.148266	0.142911	0.124112	0.118649	0.0587126	0.0545882	0.030025	0.0303709	0.0913415	0.0888843	0.0151991	0.0151498
		-27.3808	0.814464			89	0.281125	0.290625	0.275245	0.293106	0.247671	0.260679	0.221334	0.215955	0.0967471	0.0906255	0.155664	0.147686	0.0589173	0.049021		89	0.158916	0.152193	0.147746	0.142914	0.124252	0.118676	0.0586652	0.0546514	0.0293636	0.0304153	0.0913801	0.0889467	0.0153793	0.0151746
		-27.3788	0.852562			89.2	0.281532	0.290625	0.275423	0.293118	0.247948	0.26078	0.22215	0.216173	0.096699	0.0907947	0.156053	0.147913	0.0592885	0.0491215		89.2	0.158169	0.152193	0.146481	0.142916	0.122778	0.118703	0.0581163	0.0547145	0.0280431	0.0304596	0.0901724	0.0890088	0.0144391	0.0151993
		-27.3768	0.900856			89.4	0.282049	0.290625	0.275299	0.29313	0.247894	0.260881	0.22212	0.21639	0.0970193	0.0909639	0.156206	0.14814	0.0597692	0.049222		89.4	0.158514	0.152193	0.146365	0.142919	0.122575	0.11873	0.0579038	0.0547774	0.0280524	0.0305038	0.0902159	0.0890707	0.0137085	0.015224
		-27.3748	0.967702			89.6	0.282348	0.290625	0.274908	0.293142	0.247474	0.260981	0.221611	0.216607	0.0975733	0.0911329	0.156655	0.148366	0.0590965	0.0493225		89.6	0.158626	0.152193	0.146709	0.142921	0.123066	0.118756	0.0575926	0.0548402	0.0281014	0.030548	0.0905461	0.0891323	0.0133561	0.0152487
		-27.3728	1.04462			89.8	0.282047	0.290626	0.274242	0.293154	0.247481	0.261081	0.221039	0.216822	0.0976231	0.0913018	0.156378	0.148592	0.0585256	0.0494229		89.8	0.159183	0.152193	0.14656	0.142923	0.122914	0.118782	0.0578995	0.0549027	0.0280787	0.030592	0.0902432	0.0891936	0.0135578	0.0152733
		-27.3708	1.13632			90	0.281937	0.290626	0.274176	0.293166	0.24683	0.261179	0.221341	0.217037	0.0977968	0.0914705	0.156505	0.148817	0.0584264	0.0495233		90	0.160074	0.152193	0.1462	0.142925	0.122887	0.118808	0.0586131	0.0549651	0.0284403	0.030636	0.089729	0.0892546	0.0141907	0.0152979
		-27.3688	1.23308			90.2	0.28287	0.290626	0.273972	0.293177	0.247878	0.261277	0.221321	0.217252	0.0984204	0.0916391	0.157579	0.149043	0.0590273	0.0496236		90.2	0.160031	0.152193	0.146163	0.142928	0.122091	0.118834	0.0584057	0.0550274	0.0283645	0.03068	0.0896021	0.0893154	0.0136964	0.0153224
		-27.3668	1.33707			90.4	0.282397	0.290626	0.272755	0.293189	0.247216	0.261375	0.221056	0.217465	0.0981255	0.0918076	0.157617	0.149267	0.059621	0.049724		90.4	0.160158	0.152193	0.146255	0.14293	0.122262	0.11886	0.0584948	0.0550894	0.0289298	0.0307238	0.089992	0.0893759	0.0140197	0.0153469
		-27.3648	1.43983			90.6	0.282911	0.290626	0.27322	0.2932	0.247436	0.261472	0.220855	0.217678	0.0989373	0.0919759	0.157832	0.149492	0.059865	0.0498242		90.6	0.160831	0.152193	0.14635	0.142932	0.122571	0.118885	0.059335	0.0551513	0.0292955	0.0307675	0.0901075	0.0894361	0.0145406	0.0153714
		-27.3628	1.54073			90.8	0.283107	0.290626	0.273378	0.293211	0.247808	0.261568	0.221211	0.217891	0.0997562	0.0921441	0.158608	0.149716	0.0607631	0.0499245		90.8	0.161439	0.152193	0.146503	0.142934	0.123016	0.11891	0.059946	0.0552131	0.0298502	0.0308112	0.0901161	0.089496	0.0157893	0.0153959
		-27.3608	1.63536			91	0.28209	0.290626	0.272254	0.293222	0.24788	0.261664	0.221092	0.218102	0.0990576	0.0923121	0.158226	0.149939	0.0606449	0.0500246		91	0.161918	0.152193	0.147234	0.142936	0.123749	0.118935	0.0605246	0.0552746	0.0303479	0.0308548	0.0905233	0.0895557	0.0154438	0.0154203
		-27.3588	1.71681			91.2	0.281424	0.290626	0.272004	0.293233	0.247695	0.261759	0.221513	0.218313	0.0987019	0.09248	0.157936	0.150163	0.0607779	0.0501248		91.2	0.162354	0.152193	0.147439	0.142938	0.125711	0.11896	0.0606959	0.055336	0.0305919	0.0308983	0.0908398	0.0896151	0.0162753	0.0154447
		-27.3568	1.79029			91.4	0.281075	0.290626	0.272031	0.293244	0.247914	0.261853	0.221164	0.218524	0.0987563	0.0926478	0.158193	0.150386	0.060284	0.0502249		91.4	0.162576	0.152193	0.147604	0.142941	0.125517	0.118984	0.0609191	0.0553972	0.0305381	0.0309418	0.0908245	0.0896742	0.0168056	0.015469
		-27.3548	1.85216			91.6	0.281508	0.290626	0.272906	0.293254	0.24866	0.261947	0.221857	0.218733	0.0992666	0.0928155	0.158987	0.150608	0.0608478	0.0503249		91.6	0.162919	0.152193	0.148499	0.142943	0.124548	0.119009	0.0622961	0.0554583	0.0311073	0.0309851	0.0913455	0.0897331	0.0174409	0.0154933
		-27.3528	1.90089			91.8	0.280753	0.290626	0.272542	0.293264	0.247951	0.26204	0.221964	0.218942	0.0979094	0.092983	0.15857	0.150831	0.0597939	0.050425		91.8	0.162808	0.152193	0.149324	0.142945	0.123908	0.119033	0.0628398	0.0555192	0.0310739	0.0310284	0.0914567	0.0897917	0.0171612	0.0155176
		-27.3508	1.93426			92	0.2807	0.290626	0.272976	0.293275	0.24791	0.262133	0.222041	0.21915	0.0975092	0.0931504	0.158696	0.151053	0.0602428	0.0505249		92	0.164023	0.152193	0.150341	0.142947	0.124598	0.119057	0.0635907	0.0555799	0.0322621	0.0310716	0.0924972	0.0898501	0.0182255	0.0155419
		-27.3488	1.95466			92.2	0.280235	0.290626	0.27319	0.293285	0.248367	0.262225	0.222021	0.219358	0.097676	0.0933176	0.159176	0.151274	0.060507	0.0506249		92.2	0.163864	0.152193	0.151217	0.142948	0.124713	0.11908	0.0634324	0.0556405	0.033174	0.0311147	0.0934932	0.0899081	0.0188827	0.0155661
		-27.3468	1.96852			92.4	0.280599	0.290626	0.2748	0.293295	0.248691	0.262316	0.222639	0.219565	0.0982512	0.0934847	0.159843	0.151495	0.0606712	0.0507248		92.4	0.163381	0.152193	0.151477	0.14295	0.124225	0.119104	0.063853	0.0557009	0.0330516	0.0311578	0.0935113	0.0899659	0.0187788	0.0155903
		-27.3448	1.97226			92.6	0.280665	0.290626	0.275495	0.293305	0.249131	0.262407	0.222913	0.219771	0.0983646	0.0936517	0.160296	0.151716	0.0606794	0.0508247		92.6	0.162778	0.152193	0.151599	0.142952	0.124003	0.119127	0.0640238	0.0557611	0.0332834	0.0312007	0.0939064	0.0900235	0.0195395	0.0156144
		-27.3428	1.9681			92.8	0.281092	0.290626	0.275991	0.293315	0.24925	0.262497	0.222836	0.219977	0.0988233	0.0938185	0.161231	0.151937	0.0612453	0.0509245		92.8	0.161614	0.152193	0.15166	0.142954	0.123574	0.119151	0.0629939	0.0558212	0.0338352	0.0312436	0.0940388	0.0900808	0.0194262	0.0156385
		-27.3408	1.96146			93	0.280981	0.290626	0.276603	0.293324	0.248951	0.262587	0.223028	0.220181	0.100047	0.0939853	0.16184	0.152157	0.0610797	0.0510243		93	0.161301	0.152193	0.151324	0.142956	0.123113	0.119174	0.0622556	0.0558811	0.0330129	0.0312864	0.092937	0.0901378	0.0192801	0.0156626
		-27.3388	1.95544			93.2	0.282363	0.290627	0.278267	0.293334	0.249802	0.262676	0.223977	0.220386	0.100859	0.0941518	0.163183	0.152377	0.062396	0.051124		93.2	0.160946	0.152193	0.150938	0.142958	0.122063	0.119196	0.0620938	0.0559409	0.0326943	0.0313292	0.0925646	0.0901946	0.019349	0.0156867
		-27.3368	1.94876			93.4	0.282405	0.290627	0.277973	0.293343	0.249526	0.262765	0.223769	0.220589	0.100771	0.0943183	0.163224	0.152596	0.061991	0.0512237		93.4	0.159968	0.152193	0.150648	0.142959	0.122154	0.119219	0.061545	0.0560005	0.0327597	0.0313718	0.0924955	0.0902512	0.0190427	0.0157107
		-27.3348	1.94217			93.6	0.281428	0.290627	0.276606	0.293352	0.248882	0.262853	0.222977	0.220792	0.0999667	0.0944846	0.163014	0.152815	0.0615979	0.0513234		93.6	0.159841	0.152193	0.150732	0.142961	0.1229	0.119241	0.0614345	0.0560599	0.0335386	0.0314144	0.0929031	0.0903074	0.0185231	0.0157347
		-27.3328	1.93354			93.8	0.28116	0.290627	0.27672	0.293361	0.248515	0.26294	0.222817	0.220995	0.100294	0.0946507	0.163323	0.153034	0.0620669	0.051423		93.8	0.159749	0.152193	0.151063	0.142963	0.123235	0.119264	0.0610932	0.0561191	0.0334839	0.0314569	0.0931744	0.0903634	0.0184652	0.0157586
		-27.3308	1.92923			94	0.281753	0.290627	0.277224	0.29337	0.248651	0.263027	0.223276	0.221196	0.101006	0.0948168	0.163857	0.153252	0.0622263	0.0515226		94	0.159449	0.152193	0.150544	0.142965	0.122684	0.119286	0.061449	0.0561782	0.0330633	0.0314993	0.0930058	0.0904192	0.0183986	0.0157825
		-27.3288	1.92306			94.2	0.2829	0.290627	0.277647	0.293379	0.249383	0.263113	0.223885	0.221397	0.100569	0.0949827	0.164297	0.15347	0.0624464	0.0516221		94.2	0.159809	0.152193	0.149629	0.142966	0.121409	0.119308	0.060785	0.0562372	0.0323217	0.0315416	0.0928379	0.0904747	0.0170636	0.0158064
		-27.3268	1.91267			94.4	0.283552	0.290627	0.277079	0.293388	0.249092	0.263199	0.223978	0.221598	0.100747	0.0951484	0.164545	0.153688	0.0625933	0.0517216		94.4	0.160114	0.152193	0.149141	0.142968	0.121644	0.119329	0.0606791	0.056296	0.0322666	0.0315839	0.092759	0.09053	0.0169982	0.0158303
		-27.3248	1.90595			94.6	0.284034	0.290627	0.277065	0.293397	0.249495	0.263284	0.224011	0.221797	0.101734	0.0953141	0.165282	0.153905	0.0630609	0.0518211		94.6	0.160403	0.152193	0.148863	0.142969	0.12243	0.119351	0.0603514	0.0563546	0.0326289	0.0316261	0.0925023	0.090585	0.016461	0.0158541
		-27.3228	1.89678			94.8	0.28318	0.290627	0.276931	0.293405	0.249659	0.263369	0.224336	0.221996	0.101552	0.0954796	0.165202	0.154122	0.0632613	0.0519205		94.8	0.160492	0.152193	0.148142	0.142971	0.122578	0.119372	0.0599496	0.056413	0.0318289	0.0316682	0.0921612	0.0906398	0.0156962	0.0158779
		-27.3208	1.88798			95	0.282953	0.290627	0.277026	0.293414	0.250009	0.263453	0.224834	0.222195	0.101187	0.095645	0.164632	0.154339	0.0628317	0.0520199		95	0.16045	0.152193	0.147598	0.142973	0.12298	0.119393	0.060048	0.0564713	0.0314943	0.0317102	0.0918211	0.0906943	0.0152599	0.0159017
		-27.3188	1.87973			95.2	0.283469	0.290627	0.277038	0.293422	0.249626	0.263537	0.224659	0.222392	0.101042	0.0958102	0.164497	0.154555	0.0628316	0.0521192		95.2	0.159952	0.152193	0.146632	0.142974	0.123435	0.119414	0.0596288	0.0565295	0.0311237	0.0317522	0.0920263	0.0907486	0.0147232	0.0159254
		-27.3168	1.87133			95.4	0.282835	0.290627	0.275586	0.293431	0.249182	0.26362	0.223299	0.22259	0.100864	0.0959753	0.164162	0.154771	0.0625449	0.0522185		95.4	0.160268	0.152193	0.146507	0.142976	0.122379	0.119435	0.0603814	0.0565875	0.0311968	0.0317941	0.0919895	0.0908026	0.0140827	0.0159491
		-27.3148	1.86			95.6	0.282991	0.290627	0.276166	0.293439	0.249727	0.263702	0.223879	0.222786	0.101497	0.0961403	0.164042	0.154986	0.0632577	0.0523178		95.6	0.161663	0.152193	0.147069	0.142977	0.122169	0.119456	0.0612397	0.0566453	0.0314085	0.0318359	0.0920894	0.0908564	0.0145815	0.0159727
		-27.3128	1.85411			95.8	0.282352	0.290627	0.275383	0.293447	0.249572	0.263784	0.224115	0.222982	0.100802	0.0963051	0.163717	0.155202	0.062682	0.052417		95.8	0.161555	0.152193	0.146399	0.142979	0.121882	0.119477	0.0609856	0.056703	0.0307159	0.0318776	0.0912914	0.09091	0.0147175	0.0159964
		-27.3108	1.84649			96	0.281838	0.290627	0.274543	0.293455	0.250196	0.263865	0.224211	0.223177	0.100496	0.0964698	0.163636	0.155417	0.0629767	0.0525162		96	0.162011	0.152193	0.147101	0.14298	0.122962	0.119497	0.0616827	0.0567605	0.032396	0.0319193	0.0919973	0.0909633	0.0158031	0.01602
		-27.3088	1.83433			96.2	0.28248	0.290627	0.274526	0.293463	0.250935	0.263946	0.223956	0.223372	0.101305	0.0966344	0.164238	0.155631	0.0632401	0.0526153		96.2	0.161599	0.152193	0.14724	0.142982	0.123696	0.119517	0.0611918	0.0568179	0.0334486	0.0319608	0.0921573	0.0910163	0.0167637	0.0160435
		-27.3069	1.82299			96.4	0.283371	0.290627	0.274895	0.29347	0.25167	0.264027	0.224273	0.223566	0.102161	0.0967988	0.164868	0.155845	0.0637285	0.0527144		96.4	0.161741	0.152193	0.147633	0.142983	0.124016	0.119537	0.0616668	0.0568751	0.0335209	0.0320023	0.0922195	0.0910692	0.017106	0.016067
		-27.3048	1.80703			96.6	0.283691	0.290627	0.2754	0.293478	0.253343	0.264107	0.225496	0.223759	0.103214	0.0969631	0.165633	0.156059	0.0646277	0.0528135		96.6	0.161883	0.152193	0.147804	0.142984	0.124382	0.119557	0.0623378	0.0569321	0.0339781	0.0320438	0.092804	0.0911218	0.018198	0.0160905
		-27.3029	1.79247			96.8	0.2836	0.290627	0.274874	0.293485	0.253641	0.264186	0.225838	0.223952	0.103173	0.0971273	0.166205	0.156273	0.065178	0.0529125		96.8	0.162281	0.152193	0.148372	0.142986	0.125221	0.119577	0.0624865	0.056989	0.0346271	0.0320851	0.0929048	0.0911741	0.0189051	0.016114
		-27.3009	1.77993			97	0.284169	0.290627	0.275361	0.293493	0.25438	0.264265	0.226079	0.224144	0.104319	0.0972914	0.166896	0.156486	0.0661009	0.0530115		97	0.162626	0.152193	0.148739	0.142987	0.126146	0.119596	0.0628949	0.0570458	0.035192	0.0321264	0.0929486	0.0912262	0.0197148	0.0161374
		-27.2989	1.76713			97.2	0.284113	0.290627	0.275538	0.2935	0.255388	0.264343	0.226702	0.224336	0.104985	0.0974553	0.167895	0.156699	0.0667833	0.0531104		97.2	0.162108	0.152193	0.148962	0.142988	0.126576	0.119616	0.0632391	0.0571024	0.0352827	0.0321676	0.0933727	0.0912781	0.0198128	0.0161608
		-27.2969	1.75361			97.4	0.28271	0.290627	0.274691	0.293507	0.254856	0.264421	0.226135	0.224527	0.10458	0.097619	0.166953	0.156911	0.0655755	0.0532093		97.4	0.162518	0.152193	0.149695	0.14299	0.128126	0.119635	0.0640357	0.0571588	0.0357249	0.0322087	0.0937286	0.0913298	0.0203081	0.0161842
		-27.2949	1.73922			97.6	0.2829	0.290627	0.275152	0.293515	0.254475	0.264498	0.226987	0.224717	0.104971	0.0977827	0.167403	0.157123	0.0655572	0.0533082		97.6	0.162893	0.152193	0.150689	0.142991	0.12872	0.119654	0.0649982	0.0572151	0.0362469	0.0322498	0.0943683	0.0913812	0.0209859	0.0162075
		-27.2929	1.72704			97.8	0.283119	0.290627	0.275041	0.293522	0.25419	0.264575	0.227112	0.224907	0.105387	0.0979462	0.16783	0.157335	0.0650484	0.053407		97.8	0.162136	0.152193	0.150629	0.142992	0.128127	0.119673	0.0647757	0.0572712	0.0361816	0.0322908	0.0942691	0.0914324	0.0205958	0.0162309
		-27.2909	1.71996			98	0.283167	0.290627	0.2756	0.293529	0.254051	0.264652	0.226976	0.225096	0.105738	0.0981096	0.168187	0.157546	0.0647676	0.0535058		98	0.162899	0.152193	0.150932	0.142993	0.127671	0.119692	0.0655324	0.0573272	0.0359366	0.0323317	0.0940952	0.0914834	0.0206855	0.0162541
		-27.2889	1.70516			98.2	0.283756	0.290627	0.276433	0.293536	0.254314	0.264728	0.227142	0.225284	0.105567	0.0982729	0.168699	0.157757	0.0647483	0.0536045		98.2	0.163096	0.152193	0.150988	0.142995	0.126809	0.11971	0.0660682	0.057383	0.0355649	0.0323725	0.0942486	0.0915341	0.020592	0.0162774
		-27.2869	1.68889			98.4	0.284355	0.290627	0.276945	0.293542	0.254807	0.264803	0.227618	0.225472	0.106422	0.098436	0.169781	0.157968	0.0653824	0.0537032		98.4	0.162302	0.152193	0.150823	0.142996	0.126275	0.119729	0.0656888	0.0574387	0.0345041	0.0324132	0.0936808	0.0915846	0.0197452	0.0163006
		-27.2849	1.67853			98.6	0.283588	0.290627	0.276481	0.293549	0.25459	0.264878	0.227525	0.225659	0.105873	0.098599	0.169899	0.158179	0.0652117	0.0538019		98.6	0.162289	0.152193	0.150535	0.142997	0.126275	0.119747	0.0656467	0.0574942	0.0345029	0.0324539	0.0936412	0.0916349	0.018643	0.0163237
		-27.2829	1.66652			98.8	0.283857	0.290627	0.277219	0.293556	0.254121	0.264952	0.227397	0.225846	0.105925	0.0987618	0.169723	0.158389	0.0646257	0.0539005		98.8	0.162372	0.152193	0.150222	0.142998	0.125762	0.119765	0.0652663	0.0575496	0.0337001	0.0324945	0.093655	0.0916849	0.0184769	0.0163469
		-27.2809	1.65487			99	0.284281	0.290627	0.277837	0.293562	0.253907	0.265026	0.227652	0.226032	0.105839	0.0989246	0.169503	0.158599	0.0647149	0.0539991		99	0.161886	0.152193	0.149334	0.142999	0.125197	0.119783	0.0657686	0.0576048	0.0328713	0.0325351	0.0932418	0.0917347	0.0178089	0.01637
		-27.2789	1.64416			99.2	0.284352	0.290627	0.278118	0.293569	0.25267	0.2651	0.22753	0.226218	0.105608	0.0990872	0.168913	0.158808	0.0641132	0.0540976		99.2	0.161596	0.152193	0.148503	0.143	0.12483	0.119801	0.0655631	0.0576598	0.0326252	0.0325755	0.0930612	0.0917843	0.0167682	0.0163931
		-27.2769	1.63448			99.4	0.284187	0.290628	0.277403	0.293575	0.252134	0.265173	0.227111	0.226402	0.10551	0.0992496	0.168461	0.159017	0.0640705	0.0541961		99.4	0.161813	0.152193	0.148581	0.143002	0.124901	0.119819	0.0652834	0.0577148	0.0330498	0.0326159	0.0926238	0.0918337	0.0171221	0.0164161
		-27.2749	1.6242			99.6	0.284581	0.290628	0.277707	0.293581	0.252223	0.265245	0.227903	0.226587	0.106073	0.099412	0.168489	0.159226	0.0643723	0.0542946		99.6	0.161124	0.152193	0.148395	0.143003	0.125158	0.119837	0.0642536	0.0577695	0.033043	0.0326562	0.0927298	0.0918829	0.017256	0.0164391
		-27.2729	1.61288			99.8	0.284172	0.290628	0.277656	0.293588	0.251766	0.265317	0.227852	0.22677	0.104908	0.0995742	0.16745	0.159434	0.0639302	0.054393		99.8	0.160297	0.152194	0.147969	0.143004	0.124683	0.119854	0.0642401	0.0578242	0.0323892	0.0326965	0.0921376	0.0919318	0.0165534	0.0164621
		-27.2709	1.60435			100	0.284839	0.290628	0.278227	0.293594	0.251394	0.265389	0.228588	0.226954	0.104396	0.0997362	0.167424	0.159642	0.0643257	0.0544914		100	0.159928	0.152194	0.148161	0.143005	0.125314	0.119871	0.064418	0.0578786	0.0332989	0.0327366	0.0923804	0.0919805	0.017285	0.0164851
		-27.2689	1.59565			100.2	0.285077	0.290628	0.278352	0.2936	0.250979	0.26546	0.228615	0.227136	0.104453	0.0998982	0.167896	0.15985	0.0643881	0.0545897		100.2	0.159396	0.152194	0.147899	0.143006	0.125706	0.119889	0.0636148	0.057933	0.0336033	0.0327767	0.0923836	0.092029	0.0173179	0.016508
		-27.2669	1.5851			100.4	0.28397	0.290628	0.278009	0.293606	0.250528	0.265531	0.228318	0.227318	0.104068	0.10006	0.167521	0.160057	0.0644535	0.0546881		100.4	0.159637	0.152194	0.147826	0.143007	0.126162	0.119906	0.0632822	0.0579872	0.0332313	0.0328167	0.0924383	0.0920773	0.0172679	0.0165309
		-27.2649	1.57215			100.6	0.283661	0.290628	0.279207	0.293612	0.251283	0.265601	0.2295	0.227499	0.104541	0.100222	0.167322	0.160264	0.0653783	0.0547863		100.6	0.159528	0.152194	0.147639	0.143008	0.126446	0.119922	0.0633902	0.0580412	0.0333721	0.0328567	0.0920075	0.0921253	0.0180735	0.0165538
		-27.2629	1.56102			100.8	0.283656	0.290628	0.278777	0.293618	0.251519	0.265671	0.229584	0.22768	0.104002	0.100383	0.167997	0.160471	0.0660103	0.0548845		100.8	0.159087	0.152194	0.147025	0.143009	0.126695	0.119939	0.0628505	0.0580951	0.0332665	0.0328965	0.0918518	0.0921732	0.0180494	0.0165766
		-27.2609	1.5506			101	0.283346	0.290628	0.278075	0.293623	0.251492	0.26574	0.229588	0.22786	0.104024	0.100545	0.168338	0.160678	0.0657952	0.0549827		101	0.15847	0.152194	0.146907	0.14301	0.126977	0.119956	0.0623365	0.0581488	0.0331787	0.0329364	0.0915634	0.0922208	0.017171	0.0165994
		-27.2589	1.53651			101.2	0.282119	0.290628	0.277385	0.293629	0.251224	0.265809	0.229588	0.22804	0.104313	0.100706	0.16851	0.160884	0.065419	0.0550809		101.2	0.158718	0.152194	0.1472	0.143011	0.127573	0.119972	0.0618506	0.0582024	0.032939	0.0329761	0.0918499	0.0922682	0.0177075	0.0166222
		-27.2569	1.5238			101.4	0.282104	0.290628	0.27786	0.293635	0.251156	0.265877	0.229735	0.228219	0.104976	0.100867	0.168541	0.161089	0.0652906	0.055179		101.4	0.158697	0.152194	0.146749	0.143012	0.127476	0.119989	0.0618197	0.0582558	0.0319074	0.0330157	0.091739	0.0923154	0.017693	0.0166449
		-27.2549	1.51318			101.6	0.283264	0.290628	0.278463	0.29364	0.25165	0.265946	0.231367	0.228397	0.105755	0.101028	0.170011	0.161295	0.0661403	0.0552771		101.6	0.157816	0.152194	0.146124	0.143013	0.126628	0.120005	0.0612591	0.0583091	0.0312955	0.0330553	0.0920113	0.0923624	0.0170537	0.0166676
		-27.2529	1.50658			101.8	0.282831	0.290628	0.277277	0.293646	0.251797	0.266013	0.231071	0.228575	0.105901	0.101189	0.170192	0.1615	0.066139	0.0553751		101.8	0.158208	0.152194	0.145877	0.143014	0.126916	0.120021	0.0609606	0.0583623	0.0314517	0.0330948	0.0923957	0.0924091	0.016807	0.0166903
		-27.2509	1.50189			102	0.283233	0.290628	0.277514	0.293651	0.252087	0.26608	0.230979	0.228752	0.106823	0.10135	0.170681	0.161705	0.0666589	0.0554731		102	0.1588	0.152194	0.146427	0.143015	0.127537	0.120037	0.0612008	0.0584153	0.0312596	0.0331343	0.0932166	0.0924557	0.0173907	0.0167129
		-27.2489	1.492			102.2	0.283521	0.290628	0.278171	0.293656	0.252793	0.266147	0.231051	0.228929	0.107355	0.10151	0.171484	0.161909	0.0672029	0.055571		102.2	0.158822	0.152194	0.146447	0.143016	0.127088	0.120053	0.0616244	0.0584682	0.0308814	0.0331736	0.0940885	0.0925021	0.0170681	0.0167355
		-27.2469	1.48488			102.4	0.284449	0.290628	0.278968	0.293662	0.253679	0.266213	0.231707	0.229105	0.1081	0.101671	0.17299	0.162113	0.0681461	0.0556689		102.4	0.15939	0.152194	0.145997	0.143016	0.126587	0.120069	0.0616796	0.0585209	0.0296764	0.0332129	0.0937602	0.0925482	0.0157382	0.0167581
		-27.2449	1.48061			102.6	0.284271	0.290628	0.277627	0.293667	0.253224	0.266279	0.231325	0.229281	0.107526	0.101831	0.172888	0.162317	0.0675286	0.0557668		102.6	0.159989	0.152194	0.145638	0.143017	0.126515	0.120084	0.061596	0.0585735	0.0298159	0.0332522	0.0944007	0.0925942	0.0151766	0.0167807
		-27.2429	1.47201			102.8	0.284754	0.290628	0.278218	0.293672	0.253286	0.266345	0.231247	0.229456	0.108581	0.101992	0.173108	0.16252	0.067533	0.0558646		102.8	0.159963	0.152194	0.145598	0.143018	0.126227	0.1201	0.0615729	0.058626	0.0298272	0.0332913	0.0945833	0.0926399	0.0150522	0.0168032
		-27.2409	1.4638			103	0.284082	0.290628	0.278937	0.293677	0.253067	0.26641	0.230986	0.22963	0.108707	0.102152	0.172383	0.162724	0.0676935	0.0559624		103	0.160141	0.152194	0.145739	0.143019	0.126332	0.120115	0.0624376	0.0586783	0.0302642	0.0333304	0.0952615	0.0926854	0.0150586	0.0168257
		-27.2389	1.45019			103.2	0.284502	0.290628	0.280241	0.293682	0.253105	0.266474	0.231535	0.229804	0.109333	0.102312	0.172115	0.162926	0.0673981	0.0560602		103.2	0.160431	0.152194	0.146152	0.14302	0.126351	0.12013	0.0627039	0.0587304	0.0316138	0.0333694	0.0954213	0.0927307	0.0161476	0.0168481
		-27.2369	1.44114			103.4	0.284002	0.290628	0.27887	0.293687	0.25265	0.266538	0.231062	0.229978	0.109045	0.102472	0.171941	0.163129	0.067623	0.0561579		103.4	0.160611	0.152194	0.147083	0.143021	0.126629	0.120145	0.0632278	0.0587824	0.0322955	0.0334084	0.0956234	0.0927758	0.0165791	0.0168705
		-27.2349	1.43338			103.6	0.283742	0.290628	0.278286	0.293692	0.252659	0.266602	0.230497	0.230151	0.10949	0.102631	0.171738	0.163331	0.066977	0.0562555		103.6	0.161032	0.152194	0.147512	0.143021	0.127148	0.12016	0.063369	0.0588343	0.0327202	0.0334472	0.0955268	0.0928207	0.0165148	0.0168929
		-27.2329	1.42363			103.8	0.284155	0.290628	0.279086	0.293697	0.25252	0.266666	0.230582	0.230323	0.109462	0.102791	0.171671	0.163533	0.0670095	0.0563532		103.8	0.161378	0.152194	0.147941	0.143022	0.127429	0.120175	0.0644066	0.058886	0.0331666	0.033486	0.0953432	0.0928655	0.0172268	0.0169153
		-27.2309	1.41789			104	0.284877	0.290628	0.279367	0.293701	0.252631	0.266729	0.231321	0.230494	0.109086	0.10295	0.172324	0.163734	0.0673178	0.0564508		104	0.161607	0.152194	0.148589	0.143023	0.127935	0.12019	0.0653673	0.0589376	0.034514	0.0335247	0.0954586	0.09291	0.0189686	0.0169376
		-27.2289	1.40868			104.2	0.284071	0.290628	0.278886	0.293706	0.252779	0.266791	0.231148	0.230666	0.108026	0.10311	0.17248	0.163935	0.0669864	0.0565483		104.2	0.161898	0.152194	0.148704	0.143024	0.127466	0.120204	0.0654564	0.0589891	0.035027	0.0335634	0.094649	0.0929543	0.0187046	0.0169599
		-27.2269	1.40084			104.4	0.28354	0.290628	0.278992	0.293711	0.252753	0.266853	0.230734	0.230836	0.1077	0.103269	0.172221	0.164136	0.0670067	0.0566458		104.4	0.162173	0.152194	0.149323	0.143025	0.128012	0.120219	0.0653428	0.0590404	0.0356596	0.033602	0.0946347	0.0929984	0.0195961	0.0169822
		-27.2249	1.3983			104.6	0.283752	0.290628	0.279679	0.293715	0.253281	0.266915	0.231336	0.231006	0.107751	0.103428	0.172276	0.164337	0.0679849	0.0567433		104.6	0.161697	0.152194	0.149511	0.143025	0.127965	0.120233	0.0654868	0.0590916	0.0358778	0.0336405	0.0945223	0.0930423	0.0197419	0.0170044
		-27.2229	1.39481			104.8	0.283675	0.290628	0.279342	0.29372	0.253639	0.266976	0.23158	0.231176	0.10692	0.103587	0.172746	0.164537	0.0676166	0.0568407		104.8	0.161626	0.152194	0.149128	0.143026	0.127679	0.120248	0.0655506	0.0591426	0.0354667	0.033679	0.0942399	0.093086	0.0190414	0.0170267
		-27.2209	1.38703			105	0.283801	0.290628	0.278788	0.293724	0.25353	0.267037	0.231626	0.231345	0.106732	0.103746	0.172509	0.164737	0.0667135	0.0569381		105	0.161764	0.152194	0.14978	0.143027	0.12784	0.120262	0.0660192	0.0591935	0.0358524	0.0337173	0.0943533	0.0931295	0.0192962	0.0170488
		-27.2189	1.37833			105.2	0.283457	0.290628	0.278009	0.293729	0.253487	0.267098	0.231203	0.231513	0.10736	0.103905	0.172415	0.164936	0.0665685	0.0570355		105.2	0.160952	0.152194	0.149176	0.143028	0.127451	0.120276	0.0653421	0.0592443	0.0357604	0.0337556	0.0945414	0.0931729	0.0189359	0.017071
		-27.2169	1.37136			105.4	0.283942	0.290628	0.279132	0.293733	0.253956	0.267158	0.232303	0.231681	0.10852	0.104063	0.17248	0.165136	0.067032	0.0571328		105.4	0.16092	0.152194	0.148523	0.143028	0.126385	0.12029	0.0650707	0.0592949	0.0349901	0.0337939	0.0945115	0.093216	0.0181601	0.0170931
		-27.2149	1.36598			105.6	0.285455	0.290628	0.279787	0.293737	0.254453	0.267218	0.233636	0.231848	0.108984	0.104222	0.173229	0.165334	0.0673164	0.0572301		105.6	0.160549	0.152194	0.148206	0.143029	0.126181	0.120303	0.0646638	0.0593454	0.035136	0.0338321	0.0945865	0.0932589	0.0184077	0.0171152
		-27.2129	1.35799			105.8	0.285027	0.290628	0.278624	0.293741	0.253679	0.267277	0.233438	0.232015	0.108412	0.10438	0.172526	0.165533	0.0668189	0.0573273		105.8	0.160436	0.152194	0.147936	0.14303	0.126714	0.120317	0.0643067	0.0593957	0.0343869	0.0338702	0.09408	0.0933016	0.0181561	0.0171372
		-27.2109	1.35022			106	0.284679	0.290628	0.278183	0.293746	0.253784	0.267336	0.232999	0.232181	0.108288	0.104538	0.17284	0.165731	0.0672689	0.0574245		106	0.159848	0.152194	0.147874	0.14303	0.126671	0.120331	0.0639556	0.0594459	0.0343416	0.0339082	0.0946507	0.0933442	0.0183972	0.0171593
		-27.2089	1.34477			106.2	0.284721	0.290628	0.278793	0.29375	0.254132	0.267395	0.233289	0.232347	0.109076	0.104696	0.17384	0.165929	0.0680436	0.0575217		106.2	0.160766	0.152194	0.147722	0.143031	0.126351	0.120344	0.0639756	0.059496	0.033705	0.0339461	0.095005	0.0933866	0.0183443	0.0171813
		-27.2069	1.34248			106.4	0.285289	0.290628	0.279464	0.293754	0.254635	0.267453	0.234332	0.232512	0.109877	0.104854	0.174335	0.166127	0.0681749	0.0576188		106.4	0.160651	0.152194	0.147425	0.143032	0.125473	0.120358	0.0640661	0.0595459	0.0326577	0.033984	0.0944505	0.0934287	0.0187603	0.0172032
		-27.2049	1.33827			106.6	0.284782	0.290628	0.278331	0.293758	0.254217	0.267511	0.234506	0.232677	0.109362	0.105012	0.17406	0.166324	0.067771	0.0577159		106.6	0.160381	0.152194	0.147019	0.143032	0.124619	0.120371	0.064047	0.0595957	0.0322036	0.0340218	0.0947201	0.0934707	0.0184543	0.0172252
		-27.2029	1.33256			106.8	0.283936	0.290628	0.278287	0.293762	0.253267	0.267569	0.233752	0.232841	0.109319	0.10517	0.173692	0.166521	0.0673923	0.0578129		106.8	0.160655	0.152194	0.147258	0.143033	0.124666	0.120384	0.0644067	0.0596454	0.0327643	0.0340596	0.0949828	0.0935125	0.0194063	0.0172471
		-27.2009	1.32617			107	0.28333	0.290628	0.278518	0.293766	0.253132	0.267626	0.233751	0.233005	0.109565	0.105327	0.173514	0.166718	0.0677215	0.05791		107	0.160424	0.152194	0.14752	0.143033	0.1248	0.120397	0.0645291	0.0596949	0.0334233	0.0340973	0.0958394	0.0935541	0.0199674	0.017269
		-27.1989	1.3196			107.2	0.283715	0.290628	0.278599	0.29377	0.25363	0.267683	0.23461	0.233168	0.110107	0.105485	0.174175	0.166914	0.0678292	0.0580069		107.2	0.160487	0.152194	0.14738	0.143034	0.124062	0.12041	0.0644612	0.0597443	0.0333269	0.0341349	0.0951022	0.0935955	0.0201797	0.0172908
		-27.1969	1.31119			107.4	0.283359	0.290628	0.277593	0.293773	0.253061	0.267739	0.234964	0.23333	0.109575	0.105642	0.174338	0.16711	0.067931	0.0581038		107.4	0.161266	0.152194	0.147344	0.143035	0.124287	0.120423	0.06526	0.0597936	0.0331156	0.0341725	0.0948718	0.0936367	0.0200416	0.0173126
		-27.1949	1.30688			107.6	0.284069	0.290628	0.278021	0.293777	0.25315	0.267795	0.234843	0.233492	0.110504	0.105799	0.174756	0.167306	0.0677068	0.0582007		107.6	0.161086	0.152194	0.147573	0.143035	0.125042	0.120436	0.065341	0.0598427	0.0339956	0.0342099	0.094988	0.0936778	0.0205649	0.0173344
		-27.1929	1.299			107.8	0.283651	0.290628	0.278207	0.293781	0.253227	0.267851	0.23486	0.233654	0.110029	0.105956	0.174787	0.167502	0.0679474	0.0582976		107.8	0.160556	0.152194	0.148108	0.143036	0.12543	0.120448	0.0660624	0.0598917	0.0343837	0.0342473	0.0956821	0.0937186	0.0209677	0.0173562
		-27.1909	1.29811			108	0.283766	0.290628	0.278808	0.293785	0.253171	0.267906	0.235358	0.233815	0.109454	0.106113	0.174476	0.167697	0.0681836	0.0583944		108	0.161052	0.152194	0.148884	0.143036	0.125346	0.120461	0.0665499	0.0599406	0.0346864	0.0342847	0.096109	0.0937593	0.0213547	0.0173779
		-27.1889	1.29183			108.2	0.283009	0.290628	0.278456	0.293788	0.253308	0.267961	0.235078	0.233975	0.109109	0.10627	0.174261	0.167891	0.0679808	0.0584911		108.2	0.161288	0.152194	0.148615	0.143037	0.124742	0.120473	0.0665518	0.0599893	0.0343519	0.034322	0.0957245	0.0937998	0.020684	0.0173996
		-27.1869	1.28485			108.4	0.282852	0.290628	0.277869	0.293792	0.252639	0.268016	0.2339	0.234135	0.109089	0.106427	0.173998	0.168086	0.0679699	0.0585879		108.4	0.160682	0.152194	0.148457	0.143038	0.125228	0.120485	0.0662552	0.0600379	0.0344697	0.0343592	0.0959957	0.0938401	0.0205238	0.0174213
		-27.1849	1.27808			108.6	0.283089	0.290628	0.278791	0.293795	0.252766	0.26807	0.234121	0.234295	0.109431	0.106583	0.174129	0.16828	0.0684979	0.0586846		108.6	0.160362	0.152194	0.148294	0.143038	0.125201	0.120498	0.0663403	0.0600864	0.0341643	0.0343963	0.0960196	0.0938802	0.019607	0.0174429
		-27.1829	1.26868			108.8	0.284083	0.290628	0.280145	0.293799	0.253437	0.268124	0.235049	0.234454	0.110336	0.10674	0.174715	0.168474	0.0686471	0.0587812		108.8	0.160628	0.152194	0.148665	0.143039	0.125317	0.12051	0.0668269	0.0601347	0.0342322	0.0344334	0.0958668	0.0939201	0.0194928	0.0174645
		-27.1809	1.26252			109	0.285072	0.290628	0.280323	0.293802	0.253807	0.268178	0.235518	0.234612	0.111178	0.106896	0.175002	0.168667	0.068939	0.0588778		109	0.159942	0.152194	0.148721	0.143039	0.124831	0.120522	0.0670041	0.0601829	0.0340891	0.0344704	0.0955777	0.0939599	0.019365	0.0174861
		-27.1789	1.25738			109.2	0.285099	0.290628	0.280093	0.293806	0.253491	0.268231	0.235223	0.23477	0.111536	0.107052	0.17497	0.168861	0.0688627	0.0589744		109.2	0.159881	0.152194	0.148223	0.14304	0.125082	0.120534	0.0665465	0.060231	0.0341514	0.0345073	0.0955852	0.0939995	0.018117	0.0175076
		-27.1769	1.25405			109.4	0.285617	0.290628	0.280491	0.293809	0.253465	0.268284	0.235316	0.234927	0.111829	0.107208	0.174746	0.169054	0.0689949	0.0590709		109.4	0.160343	0.152194	0.148877	0.14304	0.125611	0.120546	0.0659111	0.060279	0.03468	0.0345442	0.0961921	0.0940389	0.018333	0.0175292
		-27.1749	1.2491			109.6	0.286664	0.290628	0.280727	0.293812	0.254011	0.268337	0.235446	0.235084	0.112093	0.107364	0.175123	0.169246	0.0691245	0.0591675		109.6	0.159536	0.152194	0.148731	0.143041	0.125497	0.120557	0.0653845	0.0603268	0.0342051	0.034581	0.0955882	0.0940781	0.0176456	0.0175507
		-27.1729	1.24676			109.8	0.285515	0.290628	0.279436	0.293816	0.253647	0.268389	0.234973	0.235241	0.111139	0.10752	0.17461	0.169439	0.0692772	0.0592639		109.8	0.159947	0.152194	0.149129	0.143041	0.125864	0.120569	0.0656291	0.0603745	0.0335039	0.0346177	0.0952569	0.0941172	0.0170817	0.0175721
		-27.1709	1.24575			110	0.285673	0.290628	0.279858	0.293819	0.253686	0.268441	0.235035	0.235397	0.111401	0.107676	0.175031	0.169631	0.0700052	0.0593603		110	0.160466	0.152194	0.149989	0.143042	0.125878	0.120581	0.0655922	0.060422	0.0339912	0.0346544	0.0959066	0.0941561	0.0177715	0.0175935
		-27.1689	1.24693			110.2	0.286855	0.290628	0.281265	0.293822	0.253516	0.268493	0.235306	0.235552	0.112472	0.107831	0.175179	0.169822	0.0704335	0.0594567		110.2	0.161161	0.152194	0.150316	0.143042	0.126128	0.120592	0.0659287	0.0604694	0.0339369	0.034691	0.0957863	0.0941948	0.0174619	0.017615
		-27.1669	1.24438			110.4	0.286083	0.290628	0.281138	0.293825	0.253401	0.268544	0.235866	0.235707	0.112183	0.107987	0.174828	0.170014	0.0698351	0.0595531		110.4	0.160419	0.152194	0.150443	0.143043	0.126222	0.120603	0.0654562	0.0605167	0.033841	0.0347275	0.0957012	0.0942333	0.0178892	0.0176363
		-27.1649	1.236			110.6	0.285795	0.290628	0.280635	0.293828	0.253613	0.268595	0.236016	0.235861	0.112028	0.108142	0.175545	0.170205	0.0700696	0.0596493		110.6	0.160694	0.152194	0.150176	0.143043	0.125978	0.120615	0.0654531	0.0605639	0.0341867	0.034764	0.0960632	0.0942716	0.0179313	0.0176577
		-27.1629	1.2344			110.8	0.285502	0.290628	0.280219	0.293831	0.253104	0.268645	0.235747	0.236015	0.111974	0.108297	0.175538	0.170395	0.069785	0.0597456		110.8	0.160789	0.152194	0.150491	0.143044	0.126584	0.120626	0.0656711	0.0606109	0.0349653	0.0348004	0.0964863	0.0943098	0.0189432	0.017679
		-27.1609	1.22899			111	0.285051	0.290628	0.279571	0.293834	0.253131	0.268696	0.235841	0.236169	0.112245	0.108452	0.175721	0.170586	0.0696643	0.0598418		111	0.160116	0.152194	0.150734	0.143044	0.126765	0.120637	0.0653356	0.0606578	0.034864	0.0348367	0.0967106	0.0943478	0.0183448	0.0177003
		-27.1589	1.22122			111.2	0.285297	0.290628	0.280348	0.293837	0.253386	0.268746	0.236689	0.236322	0.112312	0.108607	0.175879	0.170776	0.0687855	0.059938		111.2	0.160483	0.152194	0.151111	0.143045	0.126847	0.120648	0.0657042	0.0607046	0.0350528	0.034873	0.0970617	0.0943857	0.0192537	0.0177215
		-27.1569	1.20943			111.4	0.285231	0.290628	0.280691	0.29384	0.25315	0.268795	0.237157	0.236474	0.112354	0.108762	0.175709	0.170966	0.0681998	0.0600342		111.4	0.160634	0.152194	0.151273	0.143045	0.127059	0.120659	0.0666234	0.0607513	0.0351708	0.0349092	0.0982512	0.0944233	0.0201287	0.0177428
		-27.1549	1.20202			111.6	0.283667	0.290628	0.279765	0.293843	0.252749	0.268845	0.236391	0.236626	0.112056	0.108917	0.175387	0.171155	0.0672789	0.0601303		111.6	0.159235	0.152194	0.150869	0.143046	0.126338	0.12067	0.0659021	0.0607978	0.0349027	0.0349454	0.0986474	0.0944608	0.0198927	0.017764
		-27.1529	1.19489			111.8	0.282541	0.290628	0.279402	0.293846	0.252685	0.268894	0.236256	0.236777	0.111997	0.109071	0.175069	0.171345	0.0668446	0.0602264		111.8	0.159456	0.152194	0.15082	0.143046	0.126251	0.12068	0.0657255	0.0608442	0.0350315	0.0349814	0.0993131	0.0944982	0.0198188	0.0177851
		-27.1509	1.18703			112	0.28294	0.290628	0.280114	0.293849	0.25294	0.268942	0.236835	0.236928	0.112484	0.109226	0.175277	0.171534	0.0666835	0.0603224		112	0.159323	0.152194	0.150488	0.143046	0.126035	0.120691	0.0649905	0.0608905	0.0348482	0.0350174	0.0994172	0.0945353	0.0200737	0.0178063
		-27.1489	1.18402			112.2	0.282275	0.290628	0.279047	0.293852	0.253325	0.268991	0.236926	0.237079	0.112439	0.10938	0.175429	0.171722	0.0664054	0.0604184		112.2	0.159411	0.152194	0.14969	0.143047	0.125768	0.120702	0.0652917	0.0609367	0.0345989	0.0350534	0.0989934	0.0945723	0.0202782	0.0178274
		-27.1469	1.17915			112.4	0.281926	0.290628	0.278137	0.293854	0.252763	0.269039	0.236507	0.237229	0.112272	0.109534	0.175674	0.171911	0.0664861	0.0605143		112.4	0.159253	0.152194	0.149385	0.143047	0.125558	0.120712	0.0654179	0.0609827	0.0352452	0.0350893	0.0991896	0.0946092	0.0199296	0.0178484
		-27.1449	1.17525			112.6	0.282415	0.290628	0.278851	0.293857	0.253468	0.269086	0.237079	0.237378	0.113155	0.109688	0.176352	0.172099	0.0672208	0.0606102		112.6	0.158858	0.152194	0.14919	0.143048	0.125531	0.120723	0.0654229	0.0610286	0.035563	0.0351251	0.0992723	0.0946458	0.0197041	0.0178695
		-27.1429	1.17074			112.8	0.283874	0.290628	0.279766	0.29386	0.255086	0.269134	0.238269	0.237527	0.114656	0.109842	0.177617	0.172286	0.0681182	0.0607061		112.8	0.159142	0.152194	0.149567	0.143048	0.125551	0.120733	0.0660547	0.0610744	0.0358411	0.0351608	0.0996246	0.0946823	0.0199078	0.0178905
		-27.1409	1.16786			113	0.284493	0.290628	0.279839	0.293863	0.255508	0.269181	0.239116	0.237676	0.114445	0.109996	0.178254	0.172474	0.0680178	0.060802		113	0.159023	0.152194	0.149098	0.143048	0.125197	0.120743	0.0659345	0.06112	0.0356893	0.0351965	0.0994468	0.0947187	0.0195565	0.0179115
		-27.1389	1.16496			113.2	0.284513	0.290628	0.27916	0.293865	0.255399	0.269228	0.238263	0.237824	0.114164	0.11015	0.178281	0.172661	0.0680346	0.0608978		113.2	0.159268	0.152194	0.148987	0.143049	0.125289	0.120753	0.0657513	0.0611656	0.0361442	0.0352321	0.099603	0.0947548	0.0197759	0.0179325
		-27.1369	1.1602			113.4	0.284406	0.290628	0.278694	0.293868	0.255782	0.269274	0.237721	0.237972	0.114069	0.110303	0.178342	0.172848	0.068484	0.0609935		113.4	0.15893	0.152194	0.14886	0.143049	0.124894	0.120763	0.0651131	0.061211	0.0366447	0.0352677	0.0993921	0.0947908	0.0192402	0.0179534
		-27.1349	1.1576			113.6	0.285765	0.290628	0.280669	0.29387	0.257079	0.269321	0.238839	0.238119	0.115189	0.110457	0.179073	0.173034	0.0698069	0.0610892		113.6	0.159453	0.152194	0.148699	0.14305	0.124802	0.120773	0.0655277	0.0612563	0.0366233	0.0353031	0.0984181	0.0948267	0.0186972	0.0179743
		-27.1329	1.15568			113.8	0.286688	0.290628	0.281269	0.293873	0.25786	0.269367	0.239984	0.238265	0.115417	0.11061	0.180008	0.17322	0.0709711	0.0611849		113.8	0.160142	0.152194	0.148944	0.14305	0.124729	0.120783	0.0655539	0.0613014	0.0360032	0.0353386	0.0976874	0.0948624	0.0186368	0.0179952
		-27.1309	1.15224			114	0.287961	0.290628	0.281532	0.293875	0.258147	0.269412	0.240486	0.238412	0.116197	0.110763	0.180636	0.173406	0.0721002	0.0612806		114	0.160572	0.152194	0.14945	0.14305	0.125266	0.120793	0.0657288	0.0613465	0.036021	0.0353739	0.097746	0.0948979	0.0185645	0.0180161
		-27.1289	1.14952			114.2	0.288126	0.290628	0.281678	0.293878	0.258282	0.269458	0.240323	0.238557	0.116646	0.110916	0.180704	0.173592	0.0722722	0.0613762		114.2	0.16069	0.152194	0.148836	0.143051	0.125565	0.120803	0.0659227	0.0613914	0.0358682	0.0354092	0.0969985	0.0949332	0.018024	0.0180369
		-27.1269	1.14766			114.4	0.288222	0.290628	0.282261	0.29388	0.258943	0.269503	0.241517	0.238703	0.117453	0.111069	0.181383	0.173777	0.0729507	0.0614717		114.4	0.160487	0.152194	0.148628	0.143051	0.125941	0.120812	0.0651343	0.0614362	0.0361519	0.0354445	0.0969068	0.0949684	0.0191182	0.0180577
		-27.1249	1.14356			114.6	0.289097	0.290628	0.282627	0.293883	0.258967	0.269548	0.242627	0.238847	0.118152	0.111222	0.181642	0.173962	0.0731907	0.0615673		114.6	0.160167	0.152194	0.148187	0.143051	0.125256	0.120822	0.0654586	0.0614808	0.0354747	0.0354796	0.0962778	0.0950035	0.0182569	0.0180784
		-27.1229	1.14041			114.8	0.289017	0.290628	0.281915	0.293885	0.258423	0.269592	0.24273	0.238992	0.117817	0.111375	0.181267	0.174147	0.0732664	0.0616628		114.8	0.16001	0.152194	0.148568	0.143052	0.125404	0.120832	0.065686	0.0615254	0.0348019	0.0355147	0.0964804	0.0950384	0.0181081	0.0180992
		-27.1209	1.134			115	0.28839	0.290628	0.281621	0.293887	0.257737	0.269636	0.242024	0.239136	0.117865	0.111527	0.181122	0.174331	0.0729621	0.0617582		115	0.159635	0.152194	0.148942	0.143052	0.125588	0.120841	0.0649476	0.0615698	0.0345306	0.0355497	0.0963579	0.0950731	0.018325	0.0181199
		-27.1189	1.12925			115.2	0.288345	0.290628	0.282389	0.29389	0.257846	0.26968	0.242309	0.239279	0.118255	0.11168	0.180661	0.174515	0.0727619	0.0618536		115.2	0.15908	0.152194	0.14902	0.143052	0.125834	0.12085	0.0648272	0.0616141	0.0346755	0.0355847	0.0967986	0.0951077	0.0188652	0.0181406
		-27.1169	1.12633			115.4	0.287192	0.290628	0.282161	0.293892	0.257238	0.269724	0.242398	0.239422	0.118102	0.111832	0.18058	0.174699	0.0723553	0.061949		115.4	0.159146	0.152194	0.148963	0.143053	0.125836	0.12086	0.0647299	0.0616583	0.0341972	0.0356196	0.0970566	0.0951421	0.0184488	0.0181612
		-27.1149	1.12407			115.6	0.285669	0.290628	0.281257	0.293894	0.25581	0.269767	0.241782	0.239564	0.116926	0.111984	0.18	0.174883	0.0714146	0.0620443		115.6	0.159243	0.152194	0.148944	0.143053	0.126038	0.120869	0.0647845	0.0617024	0.0342038	0.0356545	0.0965777	0.0951764	0.0186969	0.0181818
		-27.1129	1.11992			115.8	0.285513	0.290628	0.280877	0.293896	0.255191	0.26981	0.240997	0.239706	0.117424	0.112136	0.179682	0.175066	0.0712148	0.0621396		115.8	0.158988	0.152194	0.149067	0.143053	0.126274	0.120878	0.0649266	0.0617463	0.0345968	0.0356893	0.0965419	0.0952105	0.0192599	0.0182024
		-27.1109	1.11786			116	0.284819	0.290628	0.280584	0.293899	0.254654	0.269853	0.240689	0.239848	0.117517	0.112288	0.178803	0.175249	0.070298	0.0622349		116	0.158419	0.152194	0.148934	0.143054	0.126237	0.120887	0.0645185	0.0617902	0.034399	0.035724	0.0965616	0.0952444	0.0192837	0.018223
		-27.1089	1.11181			116.2	0.284055	0.290628	0.279685	0.293901	0.253875	0.269896	0.240406	0.239989	0.11737	0.11244	0.178076	0.175432	0.0698345	0.0623301		116.2	0.158887	0.152194	0.149416	0.143054	0.126887	0.120896	0.0652709	0.0618339	0.0345663	0.0357586	0.0969987	0.0952782	0.0201096	0.0182436
		-27.1069	1.10864			116.4	0.284311	0.290628	0.27939	0.293903	0.253858	0.269938	0.240058	0.24013	0.117968	0.112592	0.178871	0.175614	0.0704139	0.0624253		116.4	0.158186	0.152194	0.149314	0.143054	0.126638	0.120905	0.0655503	0.0618775	0.0347277	0.0357932	0.0973129	0.0953119	0.0197941	0.0182641
		-27.1049	1.10514			116.6	0.285072	0.290628	0.279412	0.293905	0.254246	0.26998	0.239756	0.24027	0.118318	0.112744	0.179491	0.175796	0.0709532	0.0625205		116.6	0.157318	0.152194	0.149022	0.143055	0.126407	0.120914	0.0657894	0.061921	0.0345243	0.0358278	0.0972686	0.0953454	0.019919	0.0182845
		-27.1029	1.09851			116.8	0.286399	0.290628	0.280534	0.293907	0.254905	0.270022	0.240288	0.24041	0.119561	0.112895	0.180456	0.175978	0.0713808	0.0626156		116.8	0.157984	0.152194	0.149737	0.143055	0.126677	0.120923	0.0662416	0.0619643	0.0351089	0.0358622	0.0978344	0.0953788	0.0203185	0.018305
		-27.1009	1.0962			117	0.286617	0.290628	0.281146	0.293909	0.254838	0.270063	0.240525	0.240549	0.119595	0.113046	0.180478	0.176159	0.0712505	0.0627106		117	0.157624	0.152194	0.149121	0.143055	0.126698	0.120931	0.0658453	0.0620076	0.0354278	0.0358966	0.0974774	0.095412	0.0206245	0.0183254
		-27.0989	1.09051			117.2	0.286403	0.290628	0.281064	0.293911	0.255258	0.270104	0.239735	0.240688	0.119398	0.113198	0.180709	0.176341	0.0718488	0.0628057		117.2	0.157709	0.152194	0.148904	0.143055	0.126254	0.12094	0.0661325	0.0620507	0.0349918	0.035931	0.0972459	0.095445	0.0207381	0.0183458
		-27.0969	1.09052			117.4	0.286679	0.290628	0.281538	0.293913	0.255862	0.270145	0.239942	0.240826	0.120125	0.113349	0.1814	0.176521	0.0720421	0.0629007		117.4	0.158217	0.152194	0.148313	0.143056	0.126546	0.120948	0.0660407	0.0620937	0.0354779	0.0359653	0.097143	0.0954779	0.0201163	0.0183662
		-27.0949	1.08678			117.6	0.288177	0.290628	0.282268	0.293915	0.256796	0.270186	0.240502	0.240964	0.121558	0.1135	0.182305	0.176702	0.0731139	0.0629956		117.6	0.158855	0.152194	0.148161	0.143056	0.12699	0.120957	0.0660674	0.0621366	0.0355355	0.0359995	0.0974776	0.0955107	0.0203011	0.0183865
		-27.0929	1.0806			117.8	0.288966	0.290628	0.282352	0.293917	0.257485	0.270226	0.241252	0.241102	0.121869	0.113651	0.182809	0.176882	0.0735432	0.0630905		117.8	0.158263	0.152194	0.148055	0.143056	0.126443	0.120965	0.0660393	0.0621794	0.0346483	0.0360336	0.0973253	0.0955433	0.0193646	0.0184068
		-27.0909	1.07553			118	0.289292	0.290628	0.282692	0.293919	0.257757	0.270266	0.241989	0.241239	0.121921	0.113801	0.182905	0.177062	0.0743106	0.0631854		118	0.159333	0.152194	0.148442	0.143057	0.126763	0.120974	0.0669177	0.062222	0.0350558	0.0360677	0.0978112	0.0955757	0.0199378	0.0184271
		-27.0889	1.06843			118.2	0.289436	0.290628	0.282822	0.293921	0.257279	0.270306	0.241946	0.241375	0.121625	0.113952	0.18243	0.177242	0.0739832	0.0632802		118.2	0.158337	0.152194	0.147212	0.143057	0.125905	0.120982	0.0655508	0.0622646	0.034652	0.0361018	0.0970214	0.095608	0.0193227	0.0184474
		-27.0869	1.06275			118.4	0.289599	0.290628	0.282518	0.293923	0.25742	0.270346	0.242639	0.241512	0.121528	0.114103	0.182488	0.177422	0.0745408	0.063375		118.4	0.157483	0.152194	0.147444	0.143057	0.125638	0.12099	0.0650365	0.062307	0.0345382	0.0361357	0.0968545	0.0956402	0.0191276	0.0184676
		-27.0849	1.05644			118.6	0.289897	0.290628	0.282409	0.293925	0.257439	0.270385	0.243579	0.241647	0.121251	0.114253	0.182407	0.177601	0.0741431	0.0634698		118.6	0.157476	0.152194	0.147755	0.143057	0.125639	0.120998	0.065106	0.0623493	0.0343699	0.0361696	0.0968148	0.0956722	0.0182365	0.0184878
		-27.0829	1.05245			118.8	0.289261	0.290628	0.281833	0.293927	0.258107	0.270424	0.243252	0.241783	0.120621	0.114403	0.182646	0.17778	0.0744767	0.0635645		118.8	0.157989	0.152194	0.148342	0.143058	0.125738	0.121006	0.0650539	0.0623915	0.034868	0.0362035	0.097331	0.0957041	0.0187974	0.018508
		-27.0809	1.04947			119	0.288983	0.290628	0.281096	0.293928	0.257753	0.270463	0.242372	0.241918	0.119817	0.114553	0.182129	0.177958	0.0737982	0.0636592		119	0.157134	0.152194	0.148279	0.143058	0.125086	0.121014	0.064057	0.0624336	0.034355	0.0362373	0.0970081	0.0957358	0.0184414	0.0185282
		-27.0789	1.04446			119.2	0.28847	0.290628	0.280163	0.29393	0.257158	0.270502	0.242466	0.242052	0.119028	0.114703	0.181556	0.178136	0.0728752	0.0637539		119.2	0.157046	0.152194	0.148775	0.143058	0.125967	0.121022	0.063871	0.0624755	0.0348128	0.036271	0.0972015	0.0957675	0.0180482	0.0185483
		-27.0769	1.04383			119.4	0.28855	0.290628	0.280266	0.293932	0.257371	0.27054	0.243035	0.242186	0.119066	0.114853	0.182408	0.178314	0.0725878	0.0638485		119.4	0.157418	0.152194	0.149706	0.143058	0.126248	0.12103	0.0641971	0.0625174	0.0352903	0.0363047	0.0977049	0.0957989	0.0182248	0.0185684
		-27.0749	1.04266			119.6	0.288299	0.290628	0.280049	0.293934	0.257121	0.270578	0.243362	0.24232	0.118836	0.115003	0.182636	0.178492	0.0722673	0.063943		119.6	0.157498	0.152194	0.149108	0.143059	0.125692	0.121038	0.0643508	0.0625591	0.0349312	0.0363383	0.097586	0.0958302	0.0190439	0.0185884
		-27.0729	1.04244			119.8	0.287603	0.290628	0.279175	0.293935	0.257258	0.270616	0.242977	0.242453	0.119011	0.115153	0.18249	0.17867	0.0720513	0.0640376		119.8	0.157419	0.152194	0.148683	0.143059	0.125128	0.121046	0.064348	0.0626007	0.0347935	0.0363718	0.0977699	0.0958614	0.0186363	0.0186085
		-27.0709	1.03951			120	0.286855	0.290628	0.278979	0.293937	0.256806	0.270654	0.243022	0.242586	0.119508	0.115302	0.182155	0.178847	0.0713682	0.0641321		120	0.157883	0.152194	0.149404	0.143059	0.126118	0.121054	0.0646729	0.0626423	0.0354199	0.0364053	0.0981503	0.0958924	0.0185989	0.0186285
		-27.0689	1.03459			120.2	0.287318	0.290628	0.279401	0.293939	0.256802	0.270691	0.243085	0.242718	0.119903	0.115452	0.182617	0.179024	0.0714718	0.0642265		120.2	0.157398	0.152194	0.149391	0.143059	0.126661	0.121061	0.0645369	0.0626837	0.0353989	0.0364387	0.0984168	0.0959233	0.0186976	0.0186485
		-27.0669	1.03426			120.4	0.287783	0.290628	0.279626	0.29394	0.257447	0.270729	0.243469	0.24285	0.120458	0.115601	0.183593	0.1792	0.0720451	0.0643209		120.4	0.157164	0.152194	0.148749	0.143059	0.125375	0.121069	0.0646751	0.062725	0.0350344	0.036472	0.0978168	0.095954	0.0177607	0.0186684
		-27.0649	1.03224			120.6	0.288389	0.290628	0.279963	0.293942	0.257275	0.270765	0.243589	0.242981	0.120732	0.11575	0.184307	0.179377	0.0724253	0.0644153		120.6	0.157882	0.152194	0.148809	0.14306	0.125517	0.121076	0.065258	0.0627661	0.0357399	0.0365053	0.0978625	0.0959847	0.0176853	0.0186883
		-27.0629	1.02882			120.8	0.288572	0.290628	0.280179	0.293944	0.256859	0.270802	0.243426	0.243112	0.121814	0.115899	0.184063	0.179553	0.0724441	0.0645097		120.8	0.15809	0.152194	0.149118	0.14306	0.126205	0.121084	0.065271	0.0628072	0.0366372	0.0365386	0.0982042	0.0960151	0.0174772	0.0187082
		-27.0609	1.02598			121	0.28881	0.290628	0.281101	0.293945	0.257325	0.270839	0.243589	0.243243	0.122855	0.116048	0.184244	0.179728	0.073151	0.064604		121	0.158587	0.152194	0.148908	0.14306	0.126287	0.121091	0.0658112	0.0628481	0.0365556	0.0365717	0.0983953	0.0960455	0.0171515	0.0187281
		-27.0589	1.01953			121.2	0.28921	0.290628	0.281795	0.293947	0.257445	0.270875	0.243965	0.243373	0.123053	0.116197	0.184808	0.179904	0.0735623	0.0646982		121.2	0.159698	0.152194	0.148929	0.14306	0.126102	0.121099	0.0668813	0.062889	0.0367985	0.0366049	0.0985201	0.0960757	0.0171448	0.018748
		-27.0569	1.01761			121.4	0.289457	0.290628	0.281636	0.293948	0.257474	0.270911	0.24389	0.243503	0.123592	0.116346	0.184931	0.180079	0.0736987	0.0647925		121.4	0.159763	0.152194	0.148499	0.143061	0.12585	0.121106	0.0673303	0.0629297	0.0367661	0.0366379	0.0982012	0.0961057	0.0171238	0.0187678
		-27.0549	1.01311			121.6	0.289058	0.290628	0.281253	0.29395	0.257114	0.270947	0.243598	0.243632	0.123773	0.116494	0.184907	0.180254	0.074132	0.0648866		121.6	0.160164	0.152194	0.148786	0.143061	0.126104	0.121113	0.0671701	0.0629703	0.0369228	0.0366709	0.0986755	0.0961357	0.0172067	0.0187876
		-27.0529	1.00627			121.8	0.289463	0.290628	0.282438	0.293951	0.257229	0.270982	0.243853	0.243761	0.124099	0.116643	0.184716	0.180428	0.0741738	0.0649808		121.8	0.160188	0.152194	0.149206	0.143061	0.126111	0.12112	0.0672634	0.0630108	0.0374132	0.0367038	0.0987615	0.0961654	0.0177808	0.0188073
		-27.0509	1.00175			122	0.290083	0.290628	0.283451	0.293953	0.257331	0.271017	0.244981	0.24389	0.125034	0.116791	0.184856	0.180603	0.0744875	0.0650749		122	0.160915	0.152194	0.149637	0.143061	0.125987	0.121127	0.0672299	0.0630513	0.0374231	0.0367367	0.0988843	0.0961951	0.0189579	0.0188271
		-27.0489	0.999678			122.2	0.2896	0.290628	0.282621	0.293954	0.257093	0.271052	0.244276	0.244018	0.124672	0.116939	0.184245	0.180777	0.0742625	0.065169		122.2	0.160182	0.152194	0.14908	0.143061	0.125176	0.121134	0.0663522	0.0630915	0.0367315	0.0367695	0.0985804	0.0962246	0.0185593	0.0188468
		-27.0469	0.993577			122.4	0.289619	0.290628	0.282192	0.293956	0.257239	0.271087	0.244261	0.244146	0.124532	0.117087	0.183914	0.180951	0.074454	0.065263		122.4	0.160232	0.152194	0.149556	0.143062	0.126095	0.121141	0.0667661	0.0631317	0.0370438	0.0368023	0.0992544	0.096254	0.0197067	0.0188665
		-27.0449	0.993607			122.6	0.290468	0.290628	0.28294	0.293957	0.257553	0.271122	0.24479	0.244273	0.125371	0.117235	0.183911	0.181124	0.0745607	0.065357		122.6	0.160224	0.152194	0.149665	0.143062	0.126261	0.121148	0.0663681	0.0631718	0.037711	0.036835	0.0999956	0.0962833	0.0202508	0.0188861
		-27.0429	0.992773			122.8	0.290429	0.290628	0.283483	0.293959	0.258288	0.271156	0.245491	0.2444	0.125467	0.117383	0.184191	0.181297	0.0755158	0.065451		122.8	0.160142	0.152194	0.149406	0.143062	0.126027	0.121155	0.0661546	0.0632117	0.0370525	0.0368676	0.100145	0.0963124	0.0205987	0.0189057
		-27.0409	0.991931			123	0.290509	0.290628	0.283518	0.29396	0.257993	0.271191	0.246114	0.244526	0.124512	0.117531	0.183857	0.18147	0.0756976	0.0655449		123	0.15927	0.152194	0.148847	0.143062	0.125137	0.121162	0.065834	0.0632516	0.0364114	0.0369002	0.100041	0.0963414	0.0199953	0.0189254
		-27.0389	0.992994			123.2	0.290163	0.290628	0.283361	0.293961	0.258123	0.271224	0.246289	0.244653	0.12443	0.117679	0.184564	0.181643	0.0755669	0.0656388		123.2	0.159523	0.152194	0.149254	0.143062	0.125885	0.121169	0.0659644	0.0632913	0.0369616	0.0369327	0.100158	0.0963703	0.0207416	0.0189449
		-27.0369	0.9921			123.4	0.290215	0.290628	0.28423	0.293963	0.259154	0.271258	0.246975	0.244778	0.125182	0.117826	0.185453	0.181815	0.0763434	0.0657327		123.4	0.158337	0.152194	0.149216	0.143062	0.125763	0.121176	0.0658733	0.063331	0.0369625	0.0369652	0.101002	0.096399	0.0207156	0.0189645
		-27.0349	0.993945			123.6	0.2895	0.290628	0.285139	0.293964	0.25908	0.271292	0.247603	0.244904	0.124831	0.117973	0.185707	0.181987	0.0766008	0.0658265		123.6	0.157857	0.152194	0.148016	0.143063	0.124914	0.121182	0.0654691	0.0633705	0.036	0.0369976	0.100452	0.0964276	0.0197297	0.018984
		-27.0329	0.990332			123.8	0.289441	0.290628	0.28495	0.293965	0.259263	0.271325	0.247336	0.245028	0.12458	0.118121	0.186112	0.182159	0.0768419	0.0659202		123.8	0.157009	0.152194	0.14778	0.143063	0.124595	0.121189	0.0653474	0.06341	0.0351641	0.0370299	0.0995669	0.0964561	0.019062	0.0190035
		-27.0309	0.98509			124	0.289595	0.290628	0.284843	0.293967	0.258879	0.271358	0.247232	0.245153	0.124731	0.118268	0.18643	0.182331	0.0770947	0.066014		124	0.155837	0.152194	0.14748	0.143063	0.124873	0.121195	0.0650481	0.0634493	0.034979	0.0370622	0.0990091	0.0964845	0.0185062	0.019023
		-27.0289	0.981885			124.2	0.290008	0.290628	0.285143	0.293968	0.258362	0.271391	0.247216	0.245277	0.124578	0.118415	0.186703	0.182502	0.077024	0.0661077		124.2	0.155412	0.152194	0.146864	0.143063	0.124876	0.121202	0.0646712	0.0634885	0.0350796	0.0370944	0.0988792	0.0965127	0.0177665	0.0190424
		-27.0269	0.975966			124.4	0.290406	0.290628	0.285449	0.293969	0.25863	0.271424	0.247798	0.245401	0.124637	0.118562	0.187172	0.182673	0.0773386	0.0662013		124.4	0.155783	0.152194	0.146973	0.143063	0.124396	0.121208	0.0650096	0.0635276	0.0347849	0.0371266	0.0984904	0.0965408	0.0173172	0.0190618
		-27.0249	0.975531			124.6	0.291448	0.290628	0.286145	0.293971	0.258584	0.271456	0.247919	0.245524	0.125237	0.118709	0.187845	0.182844	0.0781632	0.066295		124.6	0.155664	0.152194	0.147308	0.143064	0.124961	0.121215	0.0652621	0.0635666	0.0351581	0.0371587	0.0986249	0.0965688	0.0178554	0.0190812
		-27.0229	0.969692			124.8	0.290787	0.290628	0.284979	0.293972	0.257509	0.271488	0.246879	0.245647	0.12469	0.118855	0.187013	0.183014	0.0773781	0.0663885		124.8	0.155747	0.152194	0.147909	0.143064	0.125177	0.121221	0.0655015	0.0636055	0.035321	0.0371907	0.0983085	0.0965966	0.0180571	0.0191006
		-27.0209	0.965766			125	0.291039	0.290628	0.28558	0.293973	0.257325	0.271521	0.24624	0.245769	0.124865	0.119002	0.187006	0.183184	0.0770132	0.0664821		125	0.156183	0.152194	0.148261	0.143064	0.125566	0.121227	0.065539	0.0636443	0.0358249	0.0372227	0.098547	0.0966243	0.018002	0.0191199
		-27.0189	0.967514			125.2	0.291108	0.290628	0.285579	0.293974	0.257711	0.271552	0.246436	0.245891	0.124812	0.119148	0.187298	0.183354	0.076607	0.0665756		125.2	0.156083	0.152194	0.148368	0.143064	0.125623	0.121234	0.0655041	0.0636829	0.0358804	0.0372546	0.0984092	0.0966519	0.0181844	0.0191392
		-27.0169	0.969218			125.4	0.290724	0.290628	0.285271	0.293975	0.257707	0.271584	0.246285	0.246013	0.12459	0.119295	0.187285	0.183524	0.0766742	0.0666691		125.4	0.156343	0.152194	0.148302	0.143064	0.125639	0.12124	0.0654291	0.0637215	0.0349217	0.0372865	0.0982412	0.0966794	0.0183249	0.0191585
		-27.0149	0.968956			125.6	0.290968	0.290628	0.285237	0.293977	0.257624	0.271615	0.246114	0.246134	0.124805	0.119441	0.187987	0.183693	0.0764864	0.0667625		125.6	0.157448	0.152194	0.14888	0.143064	0.126356	0.121246	0.0651569	0.06376	0.0361439	0.0373183	0.0989359	0.0967067	0.0191376	0.0191778
		-27.0129	0.962048			125.8	0.291625	0.290628	0.285583	0.293978	0.257724	0.271647	0.245658	0.246255	0.125542	0.119587	0.188401	0.183862	0.0760878	0.0668559		125.8	0.157591	0.152194	0.149146	0.143064	0.126743	0.121252	0.0650556	0.0637984	0.0368553	0.0373501	0.0990656	0.096734	0.0194212	0.019197
		-27.0109	0.957424			126	0.291183	0.290628	0.285502	0.293979	0.257643	0.271678	0.246205	0.246376	0.126302	0.119733	0.188137	0.184031	0.0757343	0.0669492		126	0.157956	0.152194	0.149317	0.143065	0.12676	0.121258	0.0648854	0.0638366	0.0361677	0.0373818	0.0994656	0.0967611	0.0193264	0.0192162
		-27.0089	0.953889			126.2	0.29061	0.290628	0.284957	0.29398	0.258292	0.271709	0.245631	0.246496	0.126234	0.119879	0.188404	0.1842	0.0756062	0.0670426		126.2	0.158606	0.152194	0.149414	0.143065	0.126785	0.121264	0.0652024	0.0638748	0.036413	0.0374134	0.0997102	0.0967881	0.0200538	0.0192353
		-27.0069	0.952421			126.4	0.290508	0.290628	0.284098	0.293981	0.257686	0.271739	0.245442	0.246616	0.12645	0.120024	0.188014	0.184368	0.0751704	0.0671358		126.4	0.158655	0.152194	0.149913	0.143065	0.127729	0.12127	0.0658003	0.0639128	0.0372459	0.037445	0.100296	0.0968149	0.0214856	0.0192545
		-27.0049	0.948904			126.6	0.290113	0.290628	0.283595	0.293982	0.257841	0.27177	0.245504	0.246735	0.126751	0.12017	0.188265	0.184536	0.0755099	0.0672291		126.6	0.159222	0.152194	0.150462	0.143065	0.127613	0.121276	0.0658868	0.0639508	0.0379821	0.0374765	0.100423	0.0968416	0.0213846	0.0192736
		-27.0029	0.945376			126.8	0.290032	0.290628	0.28448	0.293983	0.258341	0.2718	0.246875	0.246854	0.127047	0.120316	0.188779	0.184704	0.0766315	0.0673223		126.8	0.160406	0.152194	0.151088	0.143065	0.128475	0.121282	0.0666298	0.0639886	0.0381445	0.037508	0.100492	0.0968683	0.0223417	0.0192927
		-27.0009	0.944596			127	0.289697	0.290628	0.283466	0.293985	0.25851	0.27183	0.246973	0.246973	0.126108	0.120461	0.18861	0.184871	0.0761222	0.0674155		127	0.160494	0.152194	0.151052	0.143065	0.128154	0.121288	0.0671702	0.0640264	0.0380305	0.0375394	0.100752	0.0968948	0.0228632	0.0193118
		-26.9989	0.945505			127.2	0.288339	0.290628	0.281606	0.293986	0.258606	0.27186	0.246148	0.247091	0.125655	0.120606	0.188656	0.185038	0.0756624	0.0675086		127.2	0.160846	0.152194	0.151462	0.143065	0.128532	0.121293	0.0673777	0.064064	0.0381633	0.0375707	0.101017	0.0969211	0.0235889	0.0193308
		-26.9969	0.947477			127.4	0.287733	0.290628	0.281677	0.293987	0.258862	0.27189	0.246086	0.247209	0.125594	0.120751	0.189007	0.185205	0.075785	0.0676017		127.4	0.160709	0.152194	0.151792	0.143066	0.129088	0.121299	0.0678349	0.0641016	0.0385238	0.037602	0.101459	0.0969474	0.0233051	0.0193499
		-26.9949	0.946809			127.6	0.2881	0.290628	0.281914	0.293988	0.259209	0.271919	0.246207	0.247326	0.12584	0.120896	0.189536	0.185372	0.0758171	0.0676948		127.6	0.160034	0.152194	0.151087	0.143066	0.128776	0.121305	0.0675943	0.064139	0.0380251	0.0376333	0.100683	0.0969735	0.0226459	0.0193688
		-26.9929	0.942868			127.8	0.288365	0.290628	0.281429	0.293989	0.2596	0.271948	0.246937	0.247443	0.12592	0.121041	0.190109	0.185538	0.0762902	0.0677878		127.8	0.159301	0.152194	0.150528	0.143066	0.128083	0.12131	0.0678046	0.0641763	0.036858	0.0376645	0.0993254	0.0969996	0.0222025	0.0193878
		-26.9909	0.938361			128	0.287838	0.290628	0.280826	0.29399	0.258917	0.271977	0.246698	0.24756	0.125099	0.121186	0.18974	0.185704	0.0760135	0.0678808		128	0.158907	0.152194	0.150084	0.143066	0.128127	0.121316	0.0679759	0.0642136	0.0374568	0.0376956	0.0998092	0.0970255	0.0217934	0.0194068
		-26.9889	0.936039			128.2	0.288066	0.290628	0.281054	0.293991	0.258272	0.272006	0.246873	0.247676	0.12551	0.121331	0.190049	0.18587	0.0758901	0.0679737		128.2	0.158778	0.152194	0.150014	0.143066	0.128221	0.121321	0.0677019	0.0642507	0.038283	0.0377267	0.100001	0.0970513	0.0215923	0.0194257
		-26.9869	0.932525			128.4	0.288048	0.290628	0.281484	0.293992	0.258425	0.272035	0.247275	0.247792	0.125993	0.121475	0.190433	0.186036	0.0764607	0.0680666		128.4	0.157844	0.152194	0.14971	0.143066	0.12723	0.121327	0.0673629	0.0642878	0.037815	0.0377577	0.0996973	0.0970769	0.0214087	0.0194446
		-26.9849	0.926			128.6	0.288115	0.290628	0.282392	0.293993	0.257961	0.272064	0.247604	0.247908	0.126591	0.12162	0.190717	0.186201	0.077061	0.0681595		128.6	0.157272	0.152194	0.149528	0.143066	0.126952	0.121332	0.0675829	0.0643247	0.0376751	0.0377886	0.0994202	0.0971025	0.0209686	0.0194634
		-26.9829	0.922899			128.8	0.287889	0.290628	0.281668	0.293994	0.257439	0.272092	0.247486	0.248023	0.126317	0.121764	0.190377	0.186366	0.0766094	0.0682523		128.8	0.156346	0.152194	0.149095	0.143066	0.12663	0.121338	0.0673713	0.0643615	0.0374639	0.0378195	0.0992028	0.0971279	0.0203935	0.0194823
		-26.9809	0.919235			129	0.288434	0.290628	0.282982	0.293995	0.258222	0.27212	0.24799	0.248138	0.127778	0.121908	0.191405	0.186531	0.0776007	0.0683451		129	0.15445	0.152194	0.14831	0.143067	0.125827	0.121343	0.0661576	0.0643983	0.0374022	0.0378504	0.0993617	0.0971533	0.0187925	0.0195011
		-26.9789	0.916445			129.2	0.288686	0.290628	0.283732	0.293996	0.259321	0.272148	0.248917	0.248253	0.128881	0.122052	0.192168	0.186695	0.0786137	0.0684379		129.2	0.153726	0.152194	0.147734	0.143067	0.12515	0.121348	0.0654827	0.0644349	0.0365358	0.0378812	0.099226	0.0971785	0.0176017	0.0195199
		-26.9769	0.913937			129.4	0.289266	0.290628	0.285217	0.293996	0.259999	0.272176	0.249641	0.248367	0.129512	0.122196	0.19345	0.18686	0.0793742	0.0685306		129.4	0.153476	0.152194	0.147411	0.143067	0.124249	0.121354	0.0662739	0.0644714	0.036153	0.0379119	0.0990586	0.0972036	0.0170456	0.0195386
		-26.9749	0.908406			129.6	0.289657	0.290628	0.285824	0.293997	0.260667	0.272204	0.250156	0.248481	0.129818	0.12234	0.194487	0.187024	0.0799121	0.0686233		129.6	0.152769	0.152194	0.146779	0.143067	0.123177	0.121359	0.065497	0.0645079	0.036265	0.0379426	0.0989757	0.0972286	0.0163302	0.0195574
		-26.9729	0.906237			129.8	0.289048	0.290628	0.285307	0.293998	0.260124	0.272231	0.250064	0.248594	0.130134	0.122484	0.194171	0.187187	0.079637	0.0687159		129.8	0.151755	0.152194	0.146268	0.143067	0.122627	0.121364	0.0646394	0.0645442	0.0358358	0.0379732	0.0988616	0.0972535	0.0151993	0.0195761
		-26.9709	0.899384			130	0.289192	0.290628	0.286021	0.293999	0.260623	0.272258	0.250177	0.248707	0.130988	0.122628	0.194127	0.187351	0.0801629	0.0688085		130	0.152399	0.152194	0.146767	0.143067	0.122479	0.121369	0.064881	0.0645804	0.0361348	0.0380038	0.0998288	0.0972782	0.0159928	0.0195948
		-26.9689	0.894727			130.2	0.289191	0.290628	0.286626	0.294	0.261642	0.272286	0.25015	0.24882	0.131005	0.122771	0.194795	0.187514	0.0802623	0.0689011		130.2	0.152469	0.152194	0.147168	0.143067	0.121961	0.121374	0.0650976	0.0646166	0.0360402	0.0380343	0.0996589	0.0973029	0.016521	0.0196134
		-26.9669	0.890256			130.4	0.28849	0.290628	0.286272	0.294001	0.260837	0.272312	0.250187	0.248932	0.130262	0.122915	0.193994	0.187677	0.0799875	0.0689936		130.4	0.153606	0.152194	0.147552	0.143067	0.122505	0.121379	0.0656009	0.0646526	0.036818	0.0380647	0.100172	0.0973274	0.0178141	0.019632
		-26.9649	0.887356			130.6	0.288033	0.290628	0.285704	0.294002	0.26087	0.272339	0.250063	0.249044	0.129587	0.123058	0.193362	0.18784	0.0803605	0.0690861		130.6	0.154663	0.152194	0.147634	0.143067	0.122931	0.121384	0.0653298	0.0646886	0.0373943	0.0380951	0.100707	0.0973518	0.0179752	0.0196506
		-26.9629	0.885438			130.8	0.288232	0.290628	0.285454	0.294003	0.260975	0.272366	0.250438	0.249155	0.129569	0.123201	0.19347	0.188002	0.0805979	0.0691786		130.8	0.155111	0.152194	0.147656	0.143067	0.123869	0.121389	0.0656227	0.0647244	0.0376222	0.0381255	0.101174	0.0973762	0.0187609	0.0196692
		-26.9609	0.885576			131	0.288389	0.290628	0.284722	0.294003	0.261171	0.272392	0.250174	0.249267	0.128799	0.123344	0.193152	0.188164	0.0801111	0.069271		131	0.155974	0.152194	0.147498	0.143068	0.123723	0.121394	0.0662119	0.0647602	0.0371542	0.0381558	0.101042	0.0974004	0.0192454	0.0196878
		-26.9589	0.883421			131.2	0.288543	0.290628	0.284441	0.294004	0.261029	0.272419	0.249632	0.249378	0.128792	0.123487	0.193207	0.188326	0.0797878	0.0693634		131.2	0.156653	0.152194	0.147356	0.143068	0.12413	0.121399	0.0662401	0.0647958	0.0377521	0.038186	0.100626	0.0974245	0.020092	0.0197063
		-26.9569	0.880593			131.4	0.289605	0.290628	0.284872	0.294005	0.26137	0.272445	0.249685	0.249488	0.128742	0.12363	0.194131	0.188488	0.0800006	0.0694557		131.4	0.156856	0.152194	0.147344	0.143068	0.124793	0.121404	0.0664985	0.0648314	0.0377849	0.0382161	0.10028	0.0974485	0.0200841	0.0197248
		-26.9549	0.881556			131.6	0.289417	0.290628	0.283851	0.294006	0.260831	0.272471	0.248856	0.249598	0.128414	0.123773	0.193469	0.188649	0.0794549	0.069548		131.6	0.156321	0.152194	0.147033	0.143068	0.12497	0.121409	0.0664461	0.0648668	0.0374346	0.0382463	0.0997341	0.0974723	0.0196302	0.0197433
		-26.9529	0.878317			131.8	0.289478	0.290628	0.28412	0.294007	0.260608	0.272496	0.249224	0.249708	0.128316	0.123915	0.193827	0.18881	0.0797578	0.0696403		131.8	0.157258	0.152194	0.147267	0.143068	0.124941	0.121414	0.0670697	0.0649022	0.0371965	0.0382763	0.0991158	0.0974961	0.0197598	0.0197617
		-26.9509	0.876711			132	0.290337	0.290628	0.284525	0.294008	0.260528	0.272522	0.249004	0.249817	0.128578	0.124058	0.194237	0.188971	0.0795758	0.0697326		132	0.157269	0.152194	0.146804	0.143068	0.124961	0.121418	0.0667369	0.0649375	0.0380414	0.0383064	0.099003	0.0975198	0.0199282	0.0197802
		-26.9489	0.874431			132.2	0.290552	0.290628	0.284302	0.294008	0.260129	0.272547	0.249263	0.249927	0.128657	0.1242	0.195002	0.189132	0.0794227	0.0698248		132.2	0.157248	0.152194	0.146007	0.143068	0.124963	0.121423	0.0666959	0.0649726	0.0377965	0.0383363	0.0984194	0.0975434	0.0192505	0.0197986
		-26.9469	0.87023			132.4	0.290956	0.290628	0.283595	0.294009	0.259714	0.272573	0.248619	0.250035	0.128728	0.124342	0.195126	0.189292	0.0793998	0.0699169		132.4	0.157135	0.152194	0.146121	0.143068	0.125592	0.121428	0.0671867	0.0650077	0.0378965	0.0383662	0.0986912	0.0975668	0.0193493	0.0198169
		-26.9449	0.868862			132.6	0.291901	0.290628	0.284124	0.29401	0.259952	0.272598	0.248446	0.250144	0.129841	0.124484	0.195336	0.189452	0.0794871	0.070009		132.6	0.156986	0.152194	0.146046	0.143068	0.126062	0.121432	0.06733	0.0650427	0.0374068	0.0383961	0.0985852	0.0975902	0.0195541	0.0198353
		-26.9429	0.863337			132.8	0.292951	0.290628	0.284111	0.294011	0.260991	0.272623	0.249378	0.250252	0.130627	0.124626	0.196255	0.189612	0.0799804	0.0701011		132.8	0.155991	0.152194	0.145967	0.143068	0.125218	0.121437	0.0668284	0.0650776	0.0364926	0.0384259	0.0980825	0.0976134	0.0189711	0.0198536
		-26.9409	0.860278			133	0.292586	0.290628	0.284696	0.294011	0.261516	0.272647	0.249295	0.250359	0.131029	0.124768	0.197406	0.189771	0.0802287	0.0701932		133	0.155581	0.152194	0.146052	0.143069	0.125434	0.121442	0.0664596	0.0651124	0.0365766	0.0384556	0.0981025	0.0976366	0.0182132	0.0198719
		-26.9389	0.857576			133.2	0.292632	0.290628	0.284379	0.294012	0.261734	0.272672	0.249052	0.250467	0.130829	0.12491	0.197602	0.189931	0.0796728	0.0702852		133.2	0.155073	0.152194	0.146621	0.143069	0.126013	0.121446	0.0663087	0.0651471	0.0364031	0.0384853	0.0985017	0.0976596	0.0185211	0.0198902
		-26.9369	0.854819			133.4	0.292995	0.290628	0.285046	0.294013	0.262582	0.272697	0.249475	0.250574	0.131347	0.125052	0.198661	0.19009	0.0804486	0.0703772		133.4	0.154624	0.152194	0.146694	0.143069	0.125738	0.121451	0.0667387	0.0651817	0.0357557	0.0385149	0.0987463	0.0976826	0.017618	0.0199085
		-26.9349	0.853325			133.6	0.2928	0.290628	0.285256	0.294013	0.262599	0.272721	0.249738	0.25068	0.131111	0.125193	0.198073	0.190249	0.0805186	0.0704691		133.6	0.154991	0.152194	0.14702	0.143069	0.125801	0.121455	0.0662778	0.0652162	0.0358056	0.0385445	0.0988849	0.0977054	0.0184873	0.0199267
		-26.9329	0.855397			133.8	0.292835	0.290628	0.284606	0.294014	0.262317	0.272745	0.249402	0.250787	0.130708	0.125335	0.197476	0.190407	0.0800523	0.070561		133.8	0.155184	0.152194	0.147394	0.143069	0.126106	0.121459	0.0663849	0.0652506	0.0361599	0.038574	0.0995755	0.0977281	0.0186412	0.0199449
		-26.9309	0.853004			134	0.292125	0.290628	0.284917	0.294015	0.262758	0.272769	0.248619	0.250893	0.130168	0.125476	0.197548	0.190565	0.0805241	0.0706529		134	0.156254	0.152194	0.148869	0.143069	0.126719	0.121464	0.0664825	0.0652849	0.0366843	0.0386035	0.100903	0.0977507	0.0193776	0.0199631
		-26.9289	0.85105			134.2	0.29111	0.290628	0.285246	0.294016	0.262491	0.272793	0.248536	0.250998	0.129461	0.125617	0.196923	0.190724	0.0801044	0.0707447		134.2	0.15677	0.152194	0.148982	0.143069	0.126385	0.121468	0.0663874	0.0653192	0.0361036	0.0386329	0.100795	0.0977733	0.0190827	0.0199812
		-26.9269	0.848589			134.4	0.290824	0.290628	0.285824	0.294016	0.261932	0.272817	0.248896	0.251104	0.129444	0.125759	0.196408	0.190881	0.07992	0.0708365		134.4	0.157629	0.152194	0.149397	0.143069	0.126809	0.121472	0.0668509	0.0653533	0.0364097	0.0386623	0.101375	0.0977957	0.0202241	0.0199993
		-26.9249	0.84441			134.6	0.290012	0.290628	0.284986	0.294017	0.262024	0.27284	0.248905	0.251209	0.128805	0.1259	0.196232	0.191039	0.0799799	0.0709282		134.6	0.156821	0.152194	0.149264	0.143069	0.126558	0.121477	0.066795	0.0653873	0.036048	0.0386916	0.101367	0.097818	0.0199799	0.0200174
		-26.9229	0.842268			134.8	0.289308	0.290628	0.284436	0.294018	0.261772	0.272863	0.24864	0.251313	0.128569	0.12604	0.196147	0.191196	0.0793671	0.0710199		134.8	0.156952	0.152194	0.149594	0.143069	0.126866	0.121481	0.0669175	0.0654213	0.0361488	0.0387209	0.101705	0.0978403	0.0201317	0.0200355
		-26.9209	0.837221			135	0.289597	0.290628	0.28497	0.294018	0.261663	0.272887	0.24861	0.251418	0.128617	0.126181	0.19591	0.191353	0.0794215	0.0711116		135	0.15772	0.152194	0.149881	0.143069	0.127045	0.121485	0.067738	0.0654552	0.0363168	0.0387501	0.1019	0.0978624	0.0211304	0.0200536
		-26.9189	0.836764			135.2	0.288794	0.290628	0.284863	0.294019	0.26172	0.27291	0.248821	0.251522	0.128533	0.126322	0.195559	0.19151	0.0789764	0.0712033		135.2	0.157584	0.152194	0.149468	0.143069	0.126736	0.121489	0.0677229	0.0654889	0.0364854	0.0387792	0.101386	0.0978844	0.0211227	0.0200716
		-26.9169	0.837754			135.4	0.287791	0.290628	0.284323	0.294019	0.261342	0.272933	0.249039	0.251625	0.127649	0.126462	0.195595	0.191666	0.0791135	0.0712949		135.4	0.15777	0.152194	0.149328	0.143069	0.126003	0.121493	0.0682012	0.0655226	0.036097	0.0388083	0.101007	0.0979063	0.0200319	0.0200896
		-26.9149	0.836686			135.6	0.287229	0.290628	0.283813	0.29402	0.261069	0.272956	0.248604	0.251729	0.127926	0.126603	0.1954	0.191823	0.0787755	0.0713865		135.6	0.15785	0.152194	0.149167	0.14307	0.126097	0.121498	0.0680063	0.0655562	0.0366945	0.0388373	0.101086	0.0979282	0.0205542	0.0201076
		-26.9129	0.838724			135.8	0.288681	0.290628	0.284947	0.294021	0.262186	0.272978	0.24976	0.251831	0.129298	0.126743	0.196712	0.191979	0.0799825	0.071478		135.8	0.157801	0.152194	0.148445	0.14307	0.12554	0.121502	0.0678978	0.0655897	0.0371346	0.0388663	0.100747	0.0979499	0.0199094	0.0201255
		-26.9109	0.840436			136	0.289012	0.290628	0.28511	0.294021	0.262481	0.273001	0.250076	0.251934	0.129695	0.126883	0.197014	0.192134	0.0799861	0.0715695		136	0.15677	0.152194	0.147273	0.14307	0.124489	0.121506	0.0674375	0.0656231	0.0366236	0.0388953	0.0995716	0.0979715	0.0192332	0.0201435
		-26.9089	0.841573			136.2	0.288557	0.290628	0.28461	0.294022	0.261867	0.273023	0.249923	0.252036	0.128754	0.127024	0.197029	0.19229	0.0794528	0.0716609		136.2	0.156883	0.152194	0.147101	0.14307	0.12493	0.12151	0.0680063	0.0656564	0.0369071	0.0389242	0.100013	0.097993	0.0196055	0.0201614
		-26.9069	0.840217			136.4	0.289197	0.290628	0.283766	0.294022	0.261711	0.273045	0.248783	0.252138	0.129698	0.127164	0.197157	0.192445	0.0791158	0.0717524		136.4	0.156779	0.152194	0.148023	0.14307	0.126169	0.121514	0.0684192	0.0656896	0.0383051	0.038953	0.101133	0.0980145	0.0205546	0.0201792
		-26.9049	0.838096			136.6	0.288707	0.290628	0.283965	0.294023	0.261783	0.273067	0.248441	0.25224	0.130341	0.127303	0.197123	0.1926	0.0792471	0.0718437		136.6	0.156306	0.152194	0.148275	0.14307	0.125886	0.121518	0.0682479	0.0657227	0.0381564	0.0389818	0.100649	0.0980358	0.0201051	0.0201971
		-26.9029	0.8381			136.8	0.288668	0.290628	0.284247	0.294024	0.261806	0.273089	0.249383	0.252341	0.130056	0.127443	0.197773	0.192755	0.0797713	0.0719351		136.8	0.156222	0.152194	0.148484	0.14307	0.125541	0.121521	0.0686424	0.0657558	0.0379696	0.0390105	0.100511	0.0980571	0.0202731	0.0202149
		-26.9009	0.834825			137	0.288959	0.290628	0.284073	0.294024	0.262303	0.273111	0.249023	0.252442	0.130224	0.127583	0.198194	0.192909	0.0798351	0.0720264		137	0.155622	0.152194	0.148423	0.14307	0.126054	0.121525	0.0682439	0.0657887	0.0387062	0.0390392	0.100297	0.0980782	0.0197436	0.0202327
		-26.8989	0.830265			137.2	0.289086	0.290628	0.283944	0.294025	0.26258	0.273133	0.248985	0.252543	0.130937	0.127722	0.198572	0.193064	0.0803152	0.0721177		137.2	0.155649	0.152194	0.149218	0.14307	0.126773	0.121529	0.0681772	0.0658216	0.0388957	0.0390678	0.100387	0.0980993	0.0194707	0.0202505
		-26.8969	0.826003			137.4	0.289542	0.290628	0.284386	0.294025	0.262508	0.273154	0.248465	0.252643	0.132063	0.127862	0.198422	0.193218	0.0811913	0.0722089		137.4	0.156365	0.152194	0.149899	0.14307	0.12732	0.121533	0.0687031	0.0658544	0.039105	0.0390964	0.100701	0.0981202	0.0194483	0.0202683
		-26.8949	0.820655			137.6	0.290322	0.290628	0.28465	0.294026	0.262729	0.273176	0.249079	0.252743	0.132873	0.128001	0.198447	0.193372	0.0814258	0.0723001		137.6	0.156826	0.152194	0.15042	0.14307	0.12748	0.121537	0.0693345	0.065887	0.0398526	0.0391249	0.10066	0.0981411	0.0210422	0.020286
		-26.8929	0.8177			137.8	0.290162	0.290628	0.284553	0.294026	0.262467	0.273197	0.249314	0.252843	0.132527	0.12814	0.198469	0.193525	0.0810761	0.0723913		137.8	0.1566	0.152194	0.150367	0.14307	0.127195	0.121541	0.0688407	0.0659196	0.0394477	0.0391534	0.100421	0.0981618	0.0201588	0.0203037
		-26.8909	0.814691			138	0.289806	0.290628	0.284394	0.294027	0.262077	0.273218	0.24903	0.252942	0.132409	0.128279	0.198702	0.193678	0.080997	0.0724824		138	0.157097	0.152194	0.151485	0.14307	0.127955	0.121544	0.0685328	0.0659521	0.0396802	0.0391818	0.100752	0.0981825	0.020268	0.0203214
		-26.889	0.811241			138.2	0.290653	0.290628	0.284699	0.294027	0.261712	0.273239	0.249319	0.253042	0.133292	0.128418	0.198439	0.193831	0.0811888	0.0725735		138.2	0.157589	0.152194	0.151188	0.14307	0.127717	0.121548	0.0689072	0.0659846	0.0390469	0.0392101	0.10036	0.0982031	0.0204986	0.0203391
		-26.887	0.81139			138.4	0.291418	0.290628	0.285854	0.294028	0.261825	0.27326	0.250272	0.25314	0.134147	0.128557	0.19867	0.193984	0.0817627	0.0726645		138.4	0.157126	0.152194	0.151003	0.14307	0.127448	0.121552	0.0689137	0.0660169	0.03838	0.0392385	0.100293	0.0982236	0.0203197	0.0203567
		-26.885	0.809454			138.6	0.290806	0.290628	0.286017	0.294028	0.261886	0.273281	0.250946	0.253239	0.133742	0.128696	0.198986	0.194137	0.0817378	0.0727556		138.6	0.157007	0.152194	0.150668	0.14307	0.127364	0.121555	0.0689993	0.0660491	0.0382953	0.0392667	0.0999931	0.098244	0.019525	0.0203743
		-26.883	0.809416			138.8	0.290735	0.290628	0.285754	0.294029	0.261596	0.273301	0.250986	0.253337	0.133859	0.128835	0.198722	0.194289	0.0814129	0.0728465		138.8	0.157058	0.152194	0.150587	0.143071	0.128248	0.121559	0.0687936	0.0660813	0.0388948	0.0392949	0.100882	0.0982643	0.0193765	0.0203919
		-26.881	0.809481			139	0.290581	0.290628	0.285321	0.294029	0.261864	0.273322	0.251036	0.253435	0.13396	0.128973	0.198658	0.194441	0.0816674	0.0729375		139	0.15676	0.152194	0.150218	0.143071	0.128348	0.121562	0.068849	0.0661134	0.0388752	0.0393231	0.100895	0.0982845	0.0188832	0.0204095
		-26.879	0.807346			139.2	0.29001	0.290628	0.285607	0.29403	0.262531	0.273342	0.251918	0.253532	0.134299	0.129112	0.198629	0.194593	0.081889	0.0730284		139.2	0.15659	0.152194	0.149054	0.143071	0.127262	0.121566	0.0687081	0.0661453	0.0379618	0.0393512	0.0998496	0.0983046	0.0177296	0.020427
		-26.877	0.807873			139.4	0.290961	0.290628	0.286143	0.29403	0.26325	0.273362	0.252546	0.253629	0.134612	0.12925	0.199343	0.194744	0.0827432	0.0731192		139.4	0.156696	0.152194	0.148564	0.143071	0.126834	0.121569	0.068335	0.0661772	0.0376812	0.0393793	0.100011	0.0983247	0.0175296	0.0204445
		-26.875	0.804302			139.6	0.291927	0.290628	0.286475	0.294031	0.264376	0.273382	0.253038	0.253726	0.134919	0.129388	0.200642	0.194896	0.0835504	0.0732101		139.6	0.156103	0.152194	0.148297	0.143071	0.127268	0.121573	0.0678374	0.066209	0.0380832	0.0394073	0.100476	0.0983446	0.0181362	0.020462
		-26.873	0.803677			139.8	0.291703	0.290628	0.28649	0.294031	0.264661	0.273402	0.253373	0.253823	0.134431	0.129526	0.200489	0.195047	0.0837154	0.0733009		139.8	0.156561	0.152194	0.148165	0.143071	0.126791	0.121576	0.0682154	0.0662408	0.03788	0.0394352	0.100205	0.0983645	0.0176345	0.0204795
		-26.871	0.802667			140	0.291072	0.290628	0.286655	0.294032	0.263867	0.273422	0.253051	0.253919	0.134104	0.129664	0.200137	0.195198	0.08312	0.0733916		140	0.156725	0.152194	0.148148	0.143071	0.126831	0.12158	0.0687487	0.0662724	0.0375069	0.0394631	0.0997319	0.0983842	0.0186696	0.0204969
		-26.869	0.801213			140.2	0.290654	0.290628	0.286722	0.294032	0.263867	0.273441	0.253219	0.254015	0.133517	0.129802	0.200166	0.195348	0.0829215	0.0734824		140.2	0.156504	0.152194	0.148293	0.143071	0.127044	0.121583	0.0692434	0.066304	0.0375611	0.039491	0.100081	0.0984039	0.0188816	0.0205143
		-26.867	0.79801			140.4	0.289988	0.290628	0.28617	0.294033	0.263893	0.273461	0.252706	0.254111	0.133012	0.12994	0.200432	0.195499	0.0830131	0.073573		140.4	0.156897	0.152194	0.149096	0.143071	0.128081	0.121587	0.0695558	0.0663354	0.0383706	0.0395188	0.100943	0.0984235	0.0193354	0.0205317
		-26.865	0.791487			140.6	0.289857	0.290628	0.286182	0.294033	0.263278	0.27348	0.252755	0.254206	0.132419	0.130077	0.200395	0.195649	0.0831407	0.0736637		140.6	0.157256	0.152194	0.149072	0.143071	0.12805	0.12159	0.0693367	0.0663668	0.0385473	0.0395465	0.100288	0.098443	0.0196977	0.0205491
		-26.863	0.789674			140.8	0.289656	0.290628	0.286392	0.294034	0.262807	0.2735	0.253163	0.254301	0.132391	0.130215	0.200709	0.195799	0.0832145	0.0737543		140.8	0.157619	0.152194	0.148636	0.143071	0.127936	0.121593	0.0697271	0.0663981	0.0386439	0.0395742	0.100134	0.0984624	0.020618	0.0205665
		-26.861	0.78951			141	0.289723	0.290628	0.286765	0.294034	0.263057	0.273519	0.253302	0.254396	0.132602	0.130352	0.200598	0.195948	0.082872	0.0738449		141	0.157648	0.152194	0.148827	0.143071	0.128025	0.121597	0.06979	0.0664293	0.0389844	0.0396019	0.10001	0.0984817	0.0203199	0.0205838
		-26.859	0.788651			141.2	0.28932	0.290628	0.286818	0.294035	0.262401	0.273538	0.253484	0.25449	0.132397	0.13049	0.200383	0.196098	0.0826065	0.0739354		141.2	0.15905	0.152194	0.149942	0.143071	0.129444	0.1216	0.0703425	0.0664604	0.0396883	0.0396295	0.100719	0.098501	0.0214437	0.0206011
		-26.857	0.786726			141.4	0.288724	0.290628	0.285707	0.294035	0.261435	0.273557	0.252048	0.254584	0.131819	0.130627	0.199974	0.196247	0.0819299	0.0740259		141.4	0.158865	0.152194	0.150197	0.143071	0.129867	0.121603	0.0705166	0.0664914	0.0403593	0.039657	0.101327	0.0985201	0.0225765	0.0206184
		-26.855	0.782774			141.6	0.287555	0.290628	0.284642	0.294035	0.26074	0.273576	0.252035	0.254678	0.131571	0.130764	0.199911	0.196396	0.0810159	0.0741164		141.6	0.158772	0.152194	0.149897	0.143071	0.128718	0.121606	0.0703375	0.0665224	0.0399656	0.0396845	0.100699	0.0985392	0.0222339	0.0206356
		-26.853	0.783362			141.8	0.287277	0.290628	0.284687	0.294036	0.260071	0.273594	0.252154	0.254771	0.131305	0.130901	0.19981	0.196544	0.0802674	0.0742068		141.8	0.159317	0.152194	0.1504	0.143071	0.128773	0.121609	0.0703963	0.0665533	0.0394004	0.039712	0.10059	0.0985582	0.0223878	0.0206528
		-26.851	0.781104			142	0.288534	0.290628	0.283701	0.294036	0.260154	0.273613	0.252216	0.254864	0.131853	0.131038	0.200524	0.196693	0.0805949	0.0742972		142	0.158807	0.152194	0.150451	0.143071	0.128853	0.121613	0.0697646	0.0665841	0.0399212	0.0397394	0.10095	0.0985771	0.0229015	0.02067
		-26.849	0.773826			142.2	0.288316	0.290628	0.28251	0.294037	0.259779	0.273631	0.251305	0.254957	0.131763	0.131174	0.199898	0.196841	0.0806762	0.0743876		142.2	0.158784	0.152194	0.14991	0.143071	0.128388	0.121616	0.0696597	0.0666148	0.039906	0.0397667	0.101079	0.0985959	0.0222119	0.0206872
		-26.847	0.770944			142.4	0.288591	0.290628	0.282902	0.294037	0.259758	0.27365	0.251081	0.25505	0.132427	0.131311	0.200039	0.196989	0.0803897	0.0744779		142.4	0.158654	0.152194	0.149882	0.143071	0.128226	0.121619	0.0696817	0.0666454	0.0397273	0.039794	0.10102	0.0986146	0.0212084	0.0207044
		-26.845	0.767008			142.6	0.288809	0.290628	0.28342	0.294037	0.260303	0.273668	0.250893	0.255142	0.133276	0.131448	0.200817	0.197136	0.0806135	0.0745682		142.6	0.158459	0.152194	0.14955	0.143071	0.128365	0.121622	0.0697337	0.0666759	0.0395847	0.0398213	0.10094	0.0986332	0.0213372	0.0207215
		-26.843	0.769713			142.8	0.289254	0.290628	0.282817	0.294038	0.260688	0.273686	0.250717	0.255234	0.133535	0.131584	0.201346	0.197284	0.0807705	0.0746584		142.8	0.158407	0.152194	0.149261	0.143071	0.128595	0.121625	0.0694175	0.0667064	0.0393784	0.0398485	0.100765	0.0986518	0.021262	0.0207386
		-26.841	0.76841			143	0.288636	0.290628	0.281605	0.294038	0.261201	0.273704	0.249853	0.255326	0.13296	0.13172	0.200938	0.197431	0.0808703	0.0747486		143	0.158913	0.152194	0.149529	0.143071	0.128993	0.121628	0.0697394	0.0667368	0.0393285	0.0398757	0.100551	0.0986703	0.0208101	0.0207557
		-26.839	0.767263			143.2	0.289398	0.290628	0.282705	0.294039	0.262456	0.273722	0.25017	0.255417	0.134423	0.131857	0.201728	0.197578	0.0819748	0.0748388		143.2	0.159336	0.152194	0.149508	0.143072	0.128713	0.121631	0.0703927	0.066767	0.0384598	0.0399028	0.100432	0.0986887	0.0214886	0.0207728
		-26.837	0.769256			143.4	0.289713	0.290628	0.283573	0.294039	0.263557	0.273739	0.25068	0.255509	0.134886	0.131993	0.20246	0.197725	0.0824087	0.074929		143.4	0.159456	0.152194	0.149442	0.143072	0.128777	0.121634	0.0703929	0.0667973	0.0383254	0.0399298	0.101015	0.098707	0.0215099	0.0207898
		-26.835	0.766047			143.6	0.290463	0.290628	0.284051	0.294039	0.263793	0.273757	0.251345	0.255599	0.134735	0.132129	0.202871	0.197871	0.0824286	0.0750191		143.6	0.15998	0.152194	0.149928	0.143072	0.12959	0.121637	0.0708921	0.0668274	0.0387704	0.0399568	0.101707	0.0987252	0.0225792	0.0208068
		-26.833	0.767101			143.8	0.290378	0.290628	0.284072	0.29404	0.263854	0.273775	0.251187	0.25569	0.135285	0.132265	0.203222	0.198018	0.0827095	0.0751091		143.8	0.160685	0.152194	0.149681	0.143072	0.129613	0.12164	0.0708868	0.0668574	0.0382644	0.0399838	0.101443	0.0987433	0.0225037	0.0208238
		-26.831	0.762343			144	0.291011	0.290628	0.284754	0.29404	0.264321	0.273792	0.251254	0.25578	0.136461	0.1324	0.203492	0.198164	0.0832811	0.0751992		144	0.16045	0.152194	0.149383	0.143072	0.129724	0.121643	0.0708243	0.0668874	0.0379454	0.0400107	0.101225	0.0987614	0.0225124	0.0208408
		-26.829	0.758708			144.2	0.291083	0.290628	0.285981	0.29404	0.264789	0.273809	0.252116	0.25587	0.136731	0.132536	0.20362	0.19831	0.0837795	0.0752891		144.2	0.161025	0.152194	0.149808	0.143072	0.130414	0.121646	0.0718954	0.0669173	0.0382267	0.0400375	0.101421	0.0987794	0.0226673	0.0208577
		-26.827	0.759911			144.4	0.291521	0.290628	0.286745	0.294041	0.265276	0.273826	0.253157	0.25596	0.136879	0.132671	0.204115	0.198455	0.0841967	0.0753791		144.4	0.161626	0.152194	0.149843	0.143072	0.131146	0.121649	0.0716579	0.0669471	0.039058	0.0400643	0.101392	0.0987973	0.022955	0.0208747
		-26.825	0.759023			144.6	0.291641	0.290628	0.286459	0.294041	0.264925	0.273844	0.253411	0.256049	0.137123	0.132807	0.204554	0.198601	0.0840294	0.075469		144.6	0.161235	0.152194	0.14959	0.143072	0.131243	0.121652	0.071367	0.0669768	0.0397911	0.0400911	0.101148	0.0988151	0.0233942	0.0208916
		-26.823	0.761588			144.8	0.291419	0.290628	0.287198	0.294042	0.265089	0.27386	0.253759	0.256138	0.138023	0.132942	0.205	0.198746	0.0846798	0.0755589		144.8	0.161592	0.152194	0.149624	0.143072	0.131239	0.121654	0.0717259	0.0670064	0.0403883	0.0401178	0.101428	0.0988328	0.0237619	0.0209084
		-26.821	0.762669			145	0.292307	0.290628	0.288568	0.294042	0.266184	0.273877	0.254841	0.256227	0.138394	0.133077	0.205543	0.198891	0.084934	0.0756488		145	0.161812	0.152194	0.14951	0.143072	0.13087	0.121657	0.071927	0.067036	0.0401183	0.0401445	0.101189	0.0988505	0.0232432	0.0209253
		-26.819	0.763953			145.2	0.291379	0.290628	0.28767	0.294042	0.266046	0.273894	0.255197	0.256316	0.137555	0.133213	0.20558	0.199035	0.0849741	0.0757386		145.2	0.161702	0.152194	0.149255	0.143072	0.131127	0.12166	0.0714012	0.0670654	0.0401075	0.0401711	0.101145	0.098868	0.0230674	0.0209421
		-26.817	0.766296			145.4	0.290382	0.290628	0.286367	0.294043	0.265401	0.273911	0.253823	0.256404	0.136495	0.133348	0.205583	0.19918	0.08447	0.0758284		145.4	0.161617	0.152194	0.149758	0.143072	0.131357	0.121663	0.0712765	0.0670948	0.0403548	0.0401977	0.101239	0.0988856	0.0226185	0.0209589
		-26.815	0.764148			145.6	0.290855	0.290628	0.286265	0.294043	0.265311	0.273927	0.25386	0.256492	0.13675	0.133482	0.205646	0.199324	0.0844457	0.0759181		145.6	0.162622	0.152194	0.150251	0.143072	0.130868	0.121665	0.0716929	0.0671242	0.0406099	0.0402242	0.101292	0.098903	0.0228903	0.0209757
		-26.813	0.76376			145.8	0.292049	0.290628	0.286338	0.294043	0.265856	0.273944	0.254312	0.256579	0.137366	0.133617	0.205823	0.199468	0.0847446	0.0760078		145.8	0.1625	0.152194	0.150658	0.143072	0.130919	0.121668	0.0719227	0.0671534	0.0405354	0.0402506	0.102078	0.0989203	0.0230341	0.0209925
		-26.811	0.761419			146	0.292177	0.290628	0.285796	0.294044	0.266117	0.27396	0.254742	0.256667	0.136971	0.133752	0.206069	0.199611	0.0846352	0.0760975		146	0.16212	0.152194	0.150388	0.143072	0.1302	0.121671	0.0714224	0.0671826	0.0411967	0.0402771	0.102478	0.0989376	0.0223763	0.0210092
		-26.809	0.756524			146.2	0.291263	0.290628	0.285184	0.294044	0.265577	0.273976	0.25401	0.256754	0.135771	0.133887	0.205297	0.199755	0.0844238	0.0761871		146.2	0.162111	0.152194	0.150311	0.143072	0.130368	0.121673	0.0713451	0.0672116	0.0410199	0.0403034	0.102316	0.0989548	0.0213734	0.0210259
		-26.807	0.752356			146.4	0.291662	0.290628	0.285436	0.294044	0.265725	0.273992	0.254199	0.256841	0.136779	0.134021	0.206093	0.199898	0.0850438	0.0762767		146.4	0.16157	0.152194	0.150473	0.143072	0.129832	0.121676	0.0716048	0.0672406	0.0402939	0.0403298	0.102165	0.0989719	0.0214115	0.0210426
		-26.805	0.750536			146.6	0.291442	0.290628	0.286025	0.294044	0.266018	0.274008	0.25422	0.256927	0.136772	0.134155	0.206265	0.200041	0.0858074	0.0763662		146.6	0.160511	0.152194	0.149601	0.143072	0.128811	0.121679	0.0714258	0.0672696	0.0394851	0.040356	0.101733	0.0989889	0.0209381	0.0210593
		-26.803	0.748154			146.8	0.291437	0.290628	0.286185	0.294045	0.265898	0.274024	0.254965	0.257014	0.136203	0.13429	0.206366	0.200184	0.0857657	0.0764558		146.8	0.160684	0.152194	0.149712	0.143072	0.128897	0.121681	0.0719563	0.0672984	0.0400782	0.0403823	0.101917	0.0990059	0.0206377	0.0210759
		-26.801	0.745943			147	0.290685	0.290628	0.285083	0.294045	0.265358	0.27404	0.254227	0.2571	0.135087	0.134424	0.205812	0.200327	0.0851681	0.0765453		147	0.16018	0.152194	0.150278	0.143072	0.129565	0.121684	0.0720751	0.0673272	0.0408347	0.0404084	0.102503	0.0990227	0.0209649	0.0210926
		-26.799	0.741861			147.2	0.290555	0.290628	0.285572	0.294045	0.265249	0.274056	0.254261	0.257185	0.135993	0.134558	0.206513	0.200469	0.0857103	0.0766347		147.2	0.159868	0.152194	0.149805	0.143072	0.12893	0.121687	0.071995	0.0673559	0.0398726	0.0404346	0.10291	0.0990395	0.020671	0.0211092
		-26.797	0.741058			147.4	0.29072	0.290628	0.28621	0.294046	0.265093	0.274071	0.254945	0.257271	0.136309	0.134692	0.206582	0.200611	0.0858933	0.0767241		147.4	0.15991	0.152194	0.149217	0.143072	0.128757	0.121689	0.0720693	0.0673845	0.0397564	0.0404607	0.103188	0.0990563	0.0201316	0.0211258
		-26.795	0.741473			147.6	0.291448	0.290628	0.286312	0.294046	0.264965	0.274087	0.255345	0.257356	0.136822	0.134825	0.206565	0.200753	0.0857564	0.0768135		147.6	0.160123	0.152194	0.149465	0.143072	0.129136	0.121692	0.0724636	0.067413	0.0400144	0.0404867	0.103745	0.0990729	0.0210082	0.0211423
		-26.793	0.737597			147.8	0.290942	0.290628	0.285594	0.294046	0.264771	0.274102	0.255362	0.257441	0.136637	0.134959	0.206847	0.200895	0.086032	0.0769028		147.8	0.159458	0.152194	0.148692	0.143072	0.128376	0.121694	0.0714068	0.0674415	0.0390506	0.0405127	0.10263	0.0990895	0.0196833	0.0211588
		-26.791	0.735405			148	0.291045	0.290628	0.286122	0.294046	0.264628	0.274117	0.255096	0.257525	0.137002	0.135093	0.206689	0.201036	0.0864751	0.0769922		148	0.159813	0.152194	0.1493	0.143072	0.128891	0.121697	0.0719625	0.0674698	0.0395782	0.0405386	0.102284	0.099106	0.0205565	0.0211754
		-26.789	0.736576			148.2	0.291104	0.290628	0.28722	0.294047	0.264846	0.274133	0.255424	0.25761	0.137409	0.135226	0.207064	0.201177	0.0864834	0.0770814		148.2	0.159657	0.152194	0.148812	0.143072	0.128604	0.121699	0.0729608	0.0674981	0.0391407	0.0405645	0.101911	0.0991224	0.0206686	0.0211919
		-26.787	0.73671			148.4	0.291758	0.290628	0.287584	0.294047	0.265236	0.274148	0.256016	0.257694	0.137473	0.13536	0.20742	0.201318	0.087066	0.0771707		148.4	0.158866	0.152194	0.148072	0.143072	0.127534	0.121701	0.0720706	0.0675264	0.0382531	0.0405904	0.100398	0.0991388	0.0197121	0.0212083
		-26.785	0.737931			148.6	0.292155	0.290628	0.287514	0.294047	0.265255	0.274163	0.255875	0.257778	0.137429	0.135493	0.208148	0.201459	0.0869694	0.0772599		148.6	0.158856	0.152194	0.147939	0.143072	0.127677	0.121704	0.071875	0.0675545	0.0386284	0.0406162	0.100517	0.0991551	0.0200067	0.0212248
		-26.783	0.735787			148.8	0.293183	0.290628	0.288686	0.294048	0.265233	0.274178	0.256353	0.257861	0.138212	0.135626	0.208441	0.2016	0.087807	0.077349		148.8	0.158735	0.152194	0.147717	0.143072	0.127584	0.121706	0.0714485	0.0675826	0.0384699	0.040642	0.09984	0.0991713	0.0200789	0.0212412
		-26.781	0.733732			149	0.293563	0.290628	0.289711	0.294048	0.265801	0.274193	0.256631	0.257944	0.138186	0.135759	0.208334	0.20174	0.0879144	0.0774381		149	0.157616	0.152194	0.146682	0.143072	0.126766	0.121709	0.0711781	0.0676106	0.0367053	0.0406676	0.0988554	0.0991874	0.0189207	0.0212576
		-26.779	0.735405			149.2	0.292956	0.290628	0.288896	0.294048	0.265487	0.274207	0.256282	0.258027	0.137513	0.135892	0.207456	0.20188	0.0869653	0.0775272		149.2	0.158318	0.152194	0.147258	0.143072	0.127716	0.121711	0.0716799	0.0676385	0.0369456	0.0406933	0.0992172	0.0992035	0.0200915	0.0212739
		-26.777	0.729897			149.4	0.294588	0.290628	0.288906	0.294048	0.265536	0.274222	0.255799	0.25811	0.137863	0.136025	0.207584	0.20202	0.0866851	0.0776163		149.4	0.159161	0.152194	0.148074	0.143072	0.128591	0.121713	0.0720395	0.0676663	0.037851	0.0407189	0.0996734	0.0992195	0.020732	0.0212903
		-26.775	0.72668			149.6	0.295159	0.290628	0.288636	0.294049	0.265762	0.274236	0.255346	0.258193	0.138162	0.136158	0.207317	0.202159	0.0869138	0.0777053		149.6	0.16015	0.152194	0.14799	0.143073	0.128545	0.121716	0.072583	0.0676941	0.0379377	0.0407445	0.100372	0.0992354	0.0209466	0.0213066
		-26.773	0.720896			149.8	0.295121	0.290628	0.289289	0.294049	0.2658	0.274251	0.255665	0.258275	0.138808	0.13629	0.207314	0.202299	0.0869673	0.0777943		149.8	0.159401	0.152194	0.148153	0.143073	0.128117	0.121718	0.0725627	0.0677218	0.037036	0.04077	0.100258	0.0992512	0.020151	0.0213229
		-26.771	0.716297			150	0.295809	0.290628	0.290344	0.294049	0.266436	0.274265	0.256181	0.258357	0.139051	0.136423	0.207791	0.202438	0.087369	0.0778833		150	0.159168	0.152194	0.147796	0.143073	0.128534	0.12172	0.0727358	0.0677494	0.0371662	0.0407955	0.100387	0.099267	0.0203687	0.0213392
		-26.769	0.712174			150.2	0.296396	0.290628	0.290454	0.294049	0.26702	0.274279	0.256312	0.258438	0.139457	0.136555	0.208912	0.202577	0.0881788	0.0779722		150.2	0.158177	0.152194	0.148292	0.143073	0.129132	0.121723	0.072676	0.0677769	0.0377792	0.0408209	0.100468	0.0992827	0.0210747	0.0213555
		-26.767	0.711068			150.4	0.295274	0.290628	0.289519	0.29405	0.267005	0.274294	0.255455	0.25852	0.13971	0.136688	0.209139	0.202716	0.0880306	0.078061		150.4	0.15823	0.152194	0.149077	0.143073	0.128983	0.121725	0.0727209	0.0678044	0.0381227	0.0408463	0.100917	0.0992983	0.0213159	0.0213717
		-26.765	0.707814			150.6	0.294642	0.290628	0.289894	0.29405	0.266641	0.274308	0.255041	0.258601	0.139941	0.13682	0.208772	0.202854	0.0875754	0.0781499		150.6	0.157985	0.152194	0.148332	0.143073	0.128578	0.121727	0.0728547	0.0678318	0.0382744	0.0408717	0.100549	0.0993139	0.0211647	0.0213879
		-26.763	0.704194			150.8	0.294549	0.290628	0.289571	0.29405	0.266453	0.274322	0.25507	0.258682	0.140243	0.136952	0.209029	0.202992	0.0870455	0.0782387		150.8	0.158476	0.152194	0.148916	0.143073	0.12823	0.121729	0.0726164	0.0678591	0.0388711	0.0408969	0.100439	0.0993294	0.0211182	0.0214042
		-26.761	0.701358			151	0.294106	0.290628	0.288749	0.29405	0.266541	0.274336	0.254587	0.258763	0.139542	0.137084	0.209105	0.20313	0.0866972	0.0783275		151	0.158215	0.152194	0.149151	0.143073	0.128415	0.121731	0.0712713	0.0678864	0.0392289	0.0409222	0.100264	0.0993448	0.0210298	0.0214203
		-26.759	0.702424			151.2	0.293854	0.290628	0.288729	0.29405	0.266027	0.274349	0.254773	0.258843	0.140204	0.137216	0.209708	0.203268	0.0866196	0.0784162		151.2	0.158391	0.152194	0.148807	0.143073	0.12814	0.121734	0.0708187	0.0679135	0.0389367	0.0409474	0.100331	0.0993601	0.0209027	0.0214365
		-26.757	0.698772			151.4	0.293408	0.290628	0.288224	0.294051	0.266072	0.274363	0.2548	0.258923	0.140686	0.137348	0.209599	0.203406	0.086677	0.0785049		151.4	0.158701	0.152194	0.149065	0.143073	0.127825	0.121736	0.0707022	0.0679406	0.0392626	0.0409725	0.100057	0.0993754	0.021407	0.0214526
		-26.755	0.697347			151.6	0.293355	0.290628	0.287912	0.294051	0.266458	0.274377	0.255371	0.259003	0.141137	0.137479	0.210348	0.203543	0.0865058	0.0785935		151.6	0.159317	0.152194	0.149426	0.143073	0.127516	0.121738	0.0707864	0.0679677	0.039858	0.0409976	0.100043	0.0993906	0.0218022	0.0214687
		-26.753	0.698422			151.8	0.293644	0.290628	0.287795	0.294051	0.266238	0.27439	0.256054	0.259083	0.140792	0.137611	0.211185	0.20368	0.0868929	0.0786822		151.8	0.159079	0.152194	0.149814	0.143073	0.127596	0.12174	0.0700813	0.0679946	0.0405139	0.0410227	0.0999556	0.0994058	0.0217295	0.0214848
		-26.751	0.699406			152	0.293599	0.290628	0.28805	0.294051	0.265927	0.274404	0.255508	0.259162	0.14156	0.137742	0.211898	0.203817	0.0872182	0.0787708		152	0.159408	0.152194	0.150802	0.143073	0.128159	0.121742	0.070166	0.0680215	0.0414695	0.0410477	0.100375	0.0994209	0.0228175	0.0215009
		-26.749	0.701275			152.2	0.293285	0.290628	0.288215	0.294052	0.265742	0.274417	0.25603	0.259241	0.141885	0.137874	0.211252	0.203954	0.0872215	0.0788593		152.2	0.15892	0.152194	0.150057	0.143073	0.127428	0.121744	0.0703536	0.0680483	0.0409518	0.0410727	0.10048	0.0994359	0.021704	0.0215169
		-26.747	0.702938			152.4	0.293925	0.290628	0.289009	0.294052	0.265466	0.27443	0.256901	0.25932	0.141814	0.138005	0.211179	0.204091	0.0876264	0.0789478		152.4	0.158871	0.152194	0.150254	0.143073	0.127446	0.121746	0.069775	0.068075	0.041051	0.0410976	0.0998239	0.0994508	0.0210659	0.0215329
		-26.745	0.70349			152.6	0.294344	0.290628	0.289127	0.294052	0.265492	0.274444	0.257871	0.259398	0.141646	0.138136	0.211614	0.204227	0.0881436	0.0790363		152.6	0.158566	0.152194	0.150583	0.143073	0.128091	0.121748	0.0697095	0.0681017	0.0418244	0.0411225	0.100291	0.0994657	0.0211915	0.0215489
		-26.743	0.70046			152.8	0.293787	0.290628	0.288222	0.294052	0.26513	0.274457	0.257741	0.259477	0.141688	0.138267	0.211448	0.204363	0.0885919	0.0791248		152.8	0.158405	0.152194	0.150854	0.143073	0.128528	0.12175	0.069782	0.0681283	0.0419428	0.0411473	0.100587	0.0994805	0.0210073	0.0215649
		-26.741	0.697745			153	0.293321	0.290628	0.288312	0.294052	0.265277	0.27447	0.257446	0.259555	0.141868	0.138398	0.210454	0.204499	0.0887696	0.0792132		153	0.158979	0.152194	0.15041	0.143073	0.129306	0.121752	0.0709347	0.0681548	0.0418099	0.0411721	0.101347	0.0994953	0.0211961	0.0215808
		-26.739	0.69261			153.2	0.293394	0.290628	0.2885	0.294053	0.265717	0.274483	0.258033	0.259633	0.142241	0.138529	0.209815	0.204635	0.0887076	0.0793015		153.2	0.159771	0.152194	0.15069	0.143073	0.129792	0.121755	0.0721527	0.0681812	0.0422624	0.0411969	0.102462	0.0995099	0.0221638	0.0215968
		-26.737	0.693823			153.4	0.293797	0.290628	0.288463	0.294053	0.265778	0.274496	0.258737	0.25971	0.142045	0.13866	0.209611	0.20477	0.0889363	0.0793899		153.4	0.159388	0.152194	0.149948	0.143073	0.129632	0.121757	0.0720402	0.0682076	0.0414601	0.0412216	0.102375	0.0995246	0.0210395	0.0216127
		-26.735	0.691789			153.6	0.293124	0.290628	0.287938	0.294053	0.26539	0.274508	0.25819	0.259788	0.141135	0.13879	0.209201	0.204905	0.0891734	0.0794782		153.6	0.15985	0.152194	0.149838	0.143073	0.130065	0.121758	0.0723738	0.0682339	0.0407745	0.0412462	0.102931	0.0995391	0.0204331	0.0216286
		-26.733	0.684951			153.8	0.29398	0.290628	0.289285	0.294053	0.265495	0.274521	0.258381	0.259865	0.141987	0.138921	0.209417	0.20504	0.0900057	0.0795665		153.8	0.159946	0.152194	0.150039	0.143073	0.130895	0.12176	0.0729105	0.0682601	0.0408373	0.0412708	0.103211	0.0995536	0.021012	0.0216444
		-26.731	0.682858			154	0.294649	0.290628	0.289996	0.294053	0.266285	0.274534	0.258675	0.259942	0.142321	0.139051	0.209597	0.205175	0.0907628	0.0796547		154	0.160252	0.152194	0.14939	0.143073	0.130943	0.121762	0.0735093	0.0682863	0.0403467	0.0412954	0.103517	0.099568	0.0208086	0.0216603
		-26.729	0.678969			154.2	0.294253	0.290628	0.289712	0.294054	0.266724	0.274546	0.259448	0.260018	0.142113	0.139181	0.209984	0.205309	0.0910296	0.0797429		154.2	0.16075	0.152194	0.150358	0.143073	0.131212	0.121764	0.0735547	0.0683123	0.0411307	0.0413199	0.103858	0.0995823	0.0210212	0.0216761
		-26.727	0.681204			154.4	0.293724	0.290628	0.289027	0.294054	0.266577	0.274559	0.258802	0.260094	0.141855	0.139312	0.209246	0.205444	0.0908202	0.0798311		154.4	0.160677	0.152194	0.150085	0.143073	0.13096	0.121766	0.0730574	0.0683384	0.0401711	0.0413444	0.103404	0.0995966	0.0200923	0.0216919
		-26.725	0.6784			154.6	0.294053	0.290628	0.289027	0.294054	0.267038	0.274571	0.258217	0.260171	0.142933	0.139442	0.209578	0.205578	0.0909745	0.0799192		154.6	0.159377	0.152194	0.148787	0.143073	0.130009	0.121768	0.0721889	0.0683643	0.0389996	0.0413688	0.102072	0.0996108	0.0189244	0.0217077
		-26.723	0.678268			154.8	0.294413	0.290628	0.289089	0.294054	0.267888	0.274583	0.258601	0.260246	0.143182	0.139572	0.210081	0.205712	0.0911148	0.0800073		154.8	0.159186	0.152194	0.148475	0.143073	0.128934	0.12177	0.0716013	0.0683902	0.0383202	0.0413932	0.101401	0.099625	0.0181596	0.0217235
		-26.721	0.679927			155	0.295171	0.290628	0.28974	0.294054	0.268531	0.274596	0.259452	0.260322	0.1431	0.139702	0.210948	0.205845	0.0914793	0.0800953		155	0.158908	0.152194	0.148053	0.143073	0.129284	0.121772	0.0708747	0.068416	0.0387323	0.0414175	0.101451	0.0996391	0.0185907	0.0217392
		-26.719	0.682473			155.2	0.294599	0.290628	0.288689	0.294054	0.267766	0.274608	0.259004	0.260397	0.143062	0.139831	0.211719	0.205979	0.0913189	0.0801833		155.2	0.159547	0.152194	0.147596	0.143073	0.129536	0.121774	0.0706808	0.0684417	0.0392218	0.0414418	0.10174	0.0996531	0.0190812	0.0217549
		-26.717	0.684198			155.4	0.293984	0.290628	0.287981	0.294055	0.267889	0.27462	0.258267	0.260473	0.143321	0.139961	0.212286	0.206112	0.0918642	0.0802713		155.4	0.160553	0.152194	0.147725	0.143073	0.129019	0.121776	0.0710994	0.0684674	0.0395206	0.0414661	0.101881	0.0996671	0.0193706	0.0217706
		-26.715	0.681516			155.6	0.295255	0.290628	0.288856	0.294055	0.268165	0.274632	0.258884	0.260547	0.144356	0.140091	0.213199	0.206245	0.0920942	0.0803593		155.6	0.160782	0.152194	0.14804	0.143073	0.129502	0.121777	0.0718621	0.068493	0.0404442	0.0414903	0.102376	0.099681	0.0205593	0.0217863
		-26.713	0.68096			155.8	0.29547	0.290628	0.288683	0.294055	0.268156	0.274644	0.259054	0.260622	0.144228	0.14022	0.21362	0.206378	0.091426	0.0804472		155.8	0.159838	0.152194	0.148437	0.143073	0.129494	0.121779	0.0716172	0.0685185	0.0407175	0.0415145	0.102395	0.0996948	0.0208812	0.0218019
		-26.711	0.677039			156	0.294552	0.290628	0.287525	0.294055	0.267709	0.274655	0.258656	0.260696	0.143797	0.140349	0.213619	0.206511	0.0911586	0.0805351		156	0.160263	0.152194	0.149205	0.143073	0.129795	0.121781	0.0713635	0.0685439	0.0412144	0.0415386	0.10229	0.0997086	0.021163	0.0218176
		-26.709	0.673923			156.2	0.294948	0.290628	0.288061	0.294055	0.267669	0.274667	0.258744	0.260771	0.143964	0.140479	0.213791	0.206643	0.0914248	0.0806229		156.2	0.160349	0.152194	0.149261	0.143073	0.130236	0.121783	0.0721264	0.0685693	0.0416547	0.0415627	0.102142	0.0997223	0.0212834	0.0218332
		-26.707	0.673175			156.4	0.295237	0.290628	0.288357	0.294056	0.26796	0.274679	0.258588	0.260845	0.143963	0.140608	0.214235	0.206775	0.0911626	0.0807107		156.4	0.160448	0.152194	0.149033	0.143073	0.130102	0.121785	0.0725651	0.0685946	0.0419325	0.0415867	0.102063	0.099736	0.0217152	0.0218488
		-26.705	0.669107			156.6	0.294706	0.290628	0.287819	0.294056	0.267785	0.27469	0.258626	0.260918	0.143373	0.140737	0.213617	0.206907	0.0910286	0.0807985		156.6	0.161064	0.152194	0.149853	0.143073	0.129783	0.121786	0.0737922	0.0686199	0.0423881	0.0416107	0.102417	0.0997496	0.0218666	0.0218643
		-26.703	0.665049			156.8	0.293867	0.290628	0.287687	0.294056	0.266962	0.274702	0.257809	0.260992	0.142846	0.140866	0.213196	0.207039	0.0899759	0.0808862		156.8	0.161666	0.152194	0.149711	0.143073	0.130033	0.121788	0.0737094	0.0686451	0.0428921	0.0416346	0.103048	0.0997631	0.0220358	0.0218798
		-26.701	0.667185			157	0.293937	0.290628	0.289119	0.294056	0.266568	0.274713	0.257755	0.261065	0.143476	0.140995	0.212469	0.207171	0.0900057	0.0809739		157	0.161192	0.152194	0.149568	0.143073	0.12997	0.12179	0.074111	0.0686702	0.0430802	0.0416585	0.10377	0.0997766	0.0226413	0.0218954
		-26.699	0.668856			157.2	0.293361	0.290628	0.289438	0.294056	0.26622	0.274725	0.258197	0.261138	0.1432	0.141123	0.211791	0.207302	0.0889896	0.0810616		157.2	0.160802	0.152194	0.149168	0.143073	0.129232	0.121791	0.074507	0.0686952	0.0423704	0.0416824	0.103621	0.09979	0.0224184	0.0219109
		-26.697	0.668756			157.4	0.293234	0.290628	0.289211	0.294056	0.265812	0.274736	0.258557	0.261211	0.142503	0.141252	0.211147	0.207433	0.0885296	0.0811492		157.4	0.160667	0.152194	0.14923	0.143073	0.12942	0.121793	0.0743718	0.0687202	0.0421124	0.0417062	0.103567	0.0998033	0.0223666	0.0219264
		-26.695	0.669735			157.6	0.293331	0.290628	0.288823	0.294056	0.265218	0.274747	0.257889	0.261283	0.142659	0.141381	0.211091	0.207564	0.0888794	0.0812368		157.6	0.160812	0.152194	0.150005	0.143073	0.130086	0.121795	0.0743639	0.0687451	0.0432968	0.04173	0.104658	0.0998166	0.0231839	0.0219418
		-26.693	0.674664			157.8	0.293637	0.290628	0.289159	0.294057	0.265554	0.274759	0.25773	0.261355	0.143608	0.141509	0.211018	0.207695	0.0895006	0.0813244		157.8	0.16083	0.152194	0.150606	0.143073	0.130187	0.121797	0.0747353	0.0687699	0.0431308	0.0417537	0.104935	0.0998299	0.0230555	0.0219573
		-26.691	0.677689			158	0.293596	0.290628	0.290204	0.294057	0.266437	0.27477	0.258778	0.261428	0.143988	0.141637	0.21072	0.207825	0.0893807	0.0814119		158	0.160431	0.152194	0.150398	0.143073	0.129233	0.121798	0.0745727	0.0687947	0.0418727	0.0417774	0.104452	0.099843	0.0223586	0.0219727
		-26.689	0.674578			158.2	0.294528	0.290628	0.290411	0.294057	0.26705	0.274781	0.259586	0.261499	0.144441	0.141766	0.210908	0.207955	0.0895882	0.0814994		158.2	0.158911	0.152194	0.150836	0.143073	0.128811	0.1218	0.0737255	0.0688194	0.0417056	0.041801	0.104095	0.0998561	0.0219783	0.0219881
		-26.687	0.675114			158.4	0.294226	0.290628	0.290044	0.294057	0.266766	0.274792	0.259266	0.261571	0.144648	0.141894	0.210902	0.208086	0.0897249	0.0815868		158.4	0.157277	0.152194	0.150344	0.143073	0.128756	0.121801	0.0728859	0.0688441	0.0408874	0.0418246	0.103323	0.0998692	0.020565	0.0220034
		-26.685	0.671394			158.6	0.294262	0.290628	0.290313	0.294057	0.267285	0.274803	0.259151	0.261642	0.146048	0.142022	0.2115	0.208215	0.0904222	0.0816743		158.6	0.156892	0.152194	0.150066	0.143073	0.128995	0.121803	0.0723609	0.0688686	0.0408106	0.0418482	0.102777	0.0998822	0.0200706	0.0220188
		-26.683	0.668669			158.8	0.29478	0.290628	0.29111	0.294057	0.268009	0.274813	0.260479	0.261713	0.14684	0.14215	0.212104	0.208345	0.0915874	0.0817616		158.8	0.156582	0.152194	0.150153	0.143073	0.128879	0.121805	0.0724049	0.0688931	0.0406195	0.0418717	0.102892	0.0998951	0.0205075	0.0220341
		-26.681	0.664289			159	0.294154	0.290628	0.290675	0.294057	0.267773	0.274824	0.260784	0.261784	0.146505	0.142277	0.212261	0.208475	0.0918935	0.081849		159	0.156891	0.152194	0.150063	0.143073	0.129113	0.121806	0.0720728	0.0689176	0.0407501	0.0418952	0.103043	0.099908	0.0205382	0.0220494
		-26.679	0.662162			159.2	0.292822	0.290628	0.288686	0.294058	0.267176	0.274835	0.259807	0.261855	0.146037	0.142405	0.212296	0.208604	0.0921225	0.0819363		159.2	0.157891	0.152194	0.150076	0.143073	0.12951	0.121808	0.0722926	0.0689419	0.0410067	0.0419186	0.102958	0.0999208	0.0202383	0.0220647
		-26.677	0.661827			159.4	0.29295	0.290628	0.288407	0.294058	0.266534	0.274845	0.259724	0.261925	0.146011	0.142533	0.212341	0.208733	0.0919553	0.0820236		159.4	0.158482	0.152194	0.150631	0.143073	0.129665	0.121809	0.0730264	0.0689662	0.0408043	0.041942	0.102946	0.0999336	0.0210463	0.02208
		-26.675	0.661066			159.6	0.293182	0.290628	0.288196	0.294058	0.266833	0.274856	0.260182	0.261996	0.145751	0.14266	0.212302	0.208862	0.0917771	0.0821108		159.6	0.158166	0.152194	0.150765	0.143073	0.129599	0.121811	0.0731967	0.0689905	0.0402928	0.0419653	0.102813	0.0999463	0.0214195	0.0220952
		-26.673	0.662294			159.8	0.292708	0.290628	0.287746	0.294058	0.266978	0.274866	0.260573	0.262066	0.144828	0.142788	0.212164	0.20899	0.09074	0.082198		159.8	0.158438	0.152194	0.150632	0.143073	0.129232	0.121812	0.073385	0.0690147	0.039734	0.0419887	0.102164	0.0999589	0.0215441	0.0221105
		-26.671	0.663051			160	0.293138	0.290628	0.28761	0.294058	0.266623	0.274877	0.260774	0.262135	0.145	0.142915	0.212864	0.209119	0.0914791	0.0822852		160	0.158072	0.152194	0.150229	0.143073	0.12974	0.121814	0.0729521	0.0690388	0.0400121	0.0420119	0.102202	0.0999715	0.021807	0.0221257
		-26.669	0.663997			160.2	0.293819	0.290628	0.287941	0.294058	0.266613	0.274887	0.260574	0.262205	0.145338	0.143042	0.213032	0.209247	0.0918846	0.0823723		160.2	0.157966	0.152194	0.149596	0.143073	0.129697	0.121816	0.0724226	0.0690628	0.0405382	0.0420351	0.101877	0.0999841	0.0215899	0.0221409
		-26.667	0.664659			160.4	0.293643	0.290628	0.288106	0.294058	0.266775	0.274897	0.260434	0.262274	0.145299	0.143169	0.212552	0.209375	0.0912361	0.0824594		160.4	0.15856	0.152194	0.149048	0.143073	0.12897	0.121817	0.0724777	0.0690868	0.040349	0.0420583	0.102272	0.0999965	0.0214011	0.022156
		-26.665	0.664197			160.6	0.294046	0.290628	0.288982	0.294059	0.266897	0.274908	0.261388	0.262343	0.145212	0.143296	0.212672	0.209503	0.0915307	0.0825465		160.6	0.158565	0.152194	0.149626	0.143073	0.128807	0.121819	0.0727063	0.0691107	0.0410582	0.0420814	0.102218	0.100009	0.021886	0.0221712
		-26.663	0.664519			160.8	0.29399	0.290628	0.289524	0.294059	0.266111	0.274918	0.261686	0.262412	0.145099	0.143423	0.213695	0.20963	0.0915738	0.0826335		160.8	0.158531	0.152194	0.148417	0.143073	0.129025	0.12182	0.0722398	0.0691345	0.0415326	0.0421045	0.102102	0.100021	0.0217416	0.0221863
		-26.661	0.664687			161	0.294212	0.290628	0.289082	0.294059	0.265754	0.274928	0.261617	0.262481	0.145715	0.14355	0.213538	0.209758	0.0915423	0.0827205		161	0.158836	0.152194	0.148438	0.143073	0.129118	0.121821	0.0723876	0.0691583	0.0422057	0.0421276	0.102458	0.100034	0.0216941	0.0222014
		-26.659	0.663054			161.2	0.294939	0.290628	0.289722	0.294059	0.265691	0.274938	0.262119	0.262549	0.146235	0.143677	0.213533	0.209885	0.0913636	0.0828075		161.2	0.160063	0.152194	0.148493	0.143073	0.129754	0.121823	0.0733656	0.069182	0.0429577	0.0421506	0.102802	0.100046	0.0226564	0.0222165
		-26.657	0.66176			161.4	0.296034	0.290628	0.2907	0.294059	0.266397	0.274948	0.263067	0.262618	0.147235	0.143803	0.214152	0.210012	0.0923705	0.0828944		161.4	0.160752	0.152194	0.149057	0.143073	0.12973	0.121824	0.0739395	0.0692057	0.0435288	0.0421735	0.103117	0.100058	0.0233141	0.0222315
		-26.655	0.664139			161.6	0.296338	0.290628	0.29053	0.294059	0.266465	0.274958	0.262961	0.262686	0.147594	0.14393	0.21435	0.210139	0.0924715	0.0829813		161.6	0.16084	0.152194	0.149273	0.143073	0.129793	0.121826	0.0742151	0.0692293	0.0441349	0.0421965	0.103013	0.10007	0.0232709	0.0222466
		-26.653	0.664235			161.8	0.296719	0.290628	0.290836	0.294059	0.267029	0.274967	0.262925	0.262753	0.148271	0.144056	0.214012	0.210265	0.0923358	0.0830682		161.8	0.161019	0.152194	0.149517	0.143073	0.130263	0.121827	0.0743167	0.0692528	0.0439501	0.0422193	0.102699	0.100082	0.0236906	0.0222616
		-26.651	0.661681			162	0.297678	0.290628	0.292179	0.294059	0.267645	0.274977	0.263879	0.262821	0.149377	0.144182	0.213579	0.210392	0.0921707	0.083155		162	0.161258	0.152194	0.149491	0.143073	0.130604	0.121829	0.0737758	0.0692763	0.0440104	0.0422422	0.102876	0.100094	0.0241022	0.0222766
		-26.649	0.661481			162.2	0.297994	0.290628	0.292593	0.294059	0.267751	0.274987	0.263684	0.262888	0.149744	0.144308	0.213122	0.210518	0.0924133	0.0832418		162.2	0.160697	0.152194	0.149822	0.143073	0.130412	0.12183	0.0738882	0.0692997	0.0442257	0.042265	0.102732	0.100106	0.0236802	0.0222916
		-26.647	0.661727			162.4	0.296936	0.290628	0.292518	0.29406	0.267554	0.274997	0.263653	0.262955	0.149602	0.144435	0.212892	0.210644	0.0925507	0.0833285		162.4	0.161177	0.152194	0.15031	0.143073	0.131459	0.121831	0.0740328	0.069323	0.0450024	0.0422877	0.102798	0.100118	0.0240366	0.0223065
		-26.645	0.663068			162.6	0.296617	0.290628	0.292772	0.29406	0.267623	0.275006	0.263311	0.263022	0.149945	0.144561	0.212893	0.210769	0.0930206	0.0834152		162.6	0.161401	0.152194	0.150845	0.143074	0.131749	0.121833	0.0740745	0.0693463	0.0454473	0.0423104	0.10337	0.10013	0.0246586	0.0223214
		-26.643	0.661442			162.8	0.295885	0.290628	0.293059	0.29406	0.267626	0.275016	0.263207	0.263089	0.14971	0.144686	0.212613	0.210895	0.0931431	0.0835019		162.8	0.161184	0.152194	0.151201	0.143074	0.131159	0.121834	0.0741961	0.0693695	0.0447963	0.0423331	0.103466	0.100142	0.0245172	0.0223364
		-26.641	0.659661			163	0.295167	0.290628	0.293026	0.29406	0.267133	0.275025	0.2631	0.263156	0.149281	0.144812	0.212439	0.21102	0.092905	0.0835886		163	0.161442	0.152194	0.151516	0.143074	0.130872	0.121835	0.0744872	0.0693926	0.0447754	0.0423558	0.103478	0.100154	0.0244388	0.0223513
		-26.639	0.66178			163.2	0.295068	0.290628	0.292594	0.29406	0.267236	0.275034	0.262641	0.263222	0.149224	0.144938	0.212855	0.211146	0.0931821	0.0836752		163.2	0.161427	0.152194	0.152196	0.143074	0.13142	0.121837	0.0749329	0.0694157	0.045052	0.0423784	0.104232	0.100165	0.0245194	0.0223661
		-26.637	0.660954			163.4	0.294581	0.290628	0.292338	0.29406	0.266713	0.275044	0.262809	0.263288	0.148727	0.145063	0.212579	0.21127	0.0926045	0.0837618		163.4	0.160553	0.152194	0.152319	0.143074	0.131025	0.121838	0.0741937	0.0694387	0.044311	0.0424009	0.104401	0.100177	0.0244914	0.022381
		-26.635	0.657754			163.6	0.294155	0.290628	0.292822	0.29406	0.267017	0.275053	0.262716	0.263354	0.148979	0.145189	0.212595	0.211395	0.0923072	0.0838483		163.6	0.159957	0.152194	0.151895	0.143074	0.130421	0.121839	0.0736828	0.0694617	0.043235	0.0424234	0.104066	0.100189	0.024285	0.0223958
		-26.633	0.654951			163.8	0.294632	0.290628	0.293372	0.29406	0.266695	0.275062	0.262996	0.263419	0.149383	0.145314	0.21257	0.21152	0.0918667	0.0839348		163.8	0.159299	0.152194	0.15141	0.143074	0.129769	0.121841	0.0726902	0.0694846	0.0426498	0.0424459	0.103873	0.1002	0.0242214	0.0224106
		-26.631	0.652848			164	0.294575	0.290628	0.293117	0.29406	0.266759	0.275071	0.262965	0.263485	0.149688	0.14544	0.213176	0.211644	0.0926501	0.0840213		164	0.158227	0.152194	0.15111	0.143074	0.129073	0.121842	0.0716265	0.0695074	0.0421368	0.0424683	0.104109	0.100212	0.0239841	0.0224254
		-26.629	0.651324			164.2	0.294221	0.290628	0.292515	0.29406	0.266822	0.27508	0.262503	0.26355	0.149475	0.145565	0.21342	0.211768	0.0926897	0.0841077		164.2	0.158302	0.152194	0.150483	0.143074	0.128248	0.121843	0.070381	0.0695302	0.0416686	0.0424907	0.103197	0.100223	0.0223298	0.0224402
		-26.627	0.642822			164.4	0.294052	0.290628	0.292501	0.294061	0.26698	0.275089	0.262412	0.263615	0.150269	0.14569	0.214039	0.211892	0.0923907	0.0841941		164.4	0.15815	0.152194	0.150475	0.143074	0.128361	0.121845	0.0706042	0.0695529	0.0409793	0.042513	0.103517	0.100235	0.0223462	0.022455
		-26.625	0.637731			164.6	0.294003	0.290628	0.292724	0.294061	0.267258	0.275098	0.263103	0.26368	0.150544	0.145815	0.214896	0.212016	0.09292	0.0842805		164.6	0.15802	0.152194	0.150324	0.143074	0.128172	0.121846	0.0708802	0.0695755	0.040416	0.0425353	0.103122	0.100246	0.0217316	0.0224697
		-26.623	0.634252			164.8	0.294121	0.290628	0.292167	0.294061	0.266843	0.275107	0.263076	0.263744	0.150771	0.14594	0.215698	0.21214	0.0933475	0.0843668		164.8	0.158727	0.152194	0.14894	0.143074	0.127559	0.121847	0.0710073	0.0695981	0.0395531	0.0425576	0.102894	0.100257	0.0211034	0.0224844
		-26.621	0.630161			165	0.295597	0.290628	0.291149	0.294061	0.266745	0.275116	0.262616	0.263809	0.151488	0.146064	0.215951	0.212263	0.0935376	0.0844531		165	0.158804	0.152194	0.14882	0.143074	0.127688	0.121848	0.0703462	0.0696207	0.0393431	0.0425798	0.103048	0.100268	0.0202048	0.0224991
		-26.619	0.630467			165.2	0.296218	0.290628	0.291293	0.294061	0.266601	0.275125	0.262533	0.263873	0.152438	0.146189	0.216099	0.212386	0.0938623	0.0845394		165.2	0.159155	0.152194	0.148861	0.143074	0.127834	0.12185	0.0709829	0.0696431	0.0391937	0.042602	0.103158	0.10028	0.020249	0.0225138
		-26.617	0.626214			165.4	0.297046	0.290628	0.291723	0.294061	0.267328	0.275134	0.263238	0.263937	0.153035	0.146314	0.216306	0.212509	0.0942218	0.0846256		165.4	0.159025	0.152194	0.148529	0.143074	0.126905	0.121851	0.070889	0.0696655	0.0384245	0.0426241	0.102206	0.100291	0.0193683	0.0225284
		-26.615	0.627191			165.6	0.297961	0.290628	0.290732	0.294061	0.267364	0.275142	0.262707	0.264001	0.153143	0.146438	0.216549	0.212632	0.0939606	0.0847118		165.6	0.158899	0.152194	0.148365	0.143074	0.126905	0.121852	0.0706284	0.0696879	0.0389514	0.0426462	0.101967	0.100302	0.0195273	0.022543
		-26.613	0.62862			165.8	0.297226	0.290628	0.289332	0.294061	0.266972	0.275151	0.261856	0.264064	0.153244	0.146562	0.216182	0.212754	0.0936934	0.0847979		165.8	0.159519	0.152194	0.148619	0.143074	0.127934	0.121853	0.0708168	0.0697101	0.0395241	0.0426683	0.102304	0.100313	0.0204715	0.0225577
		-26.611	0.631785			166	0.296779	0.290628	0.289391	0.294061	0.266717	0.27516	0.261945	0.264128	0.153458	0.146687	0.215746	0.212877	0.0937189	0.0848841		166	0.160151	0.152194	0.148814	0.143074	0.127863	0.121855	0.0709994	0.0697324	0.0398181	0.0426903	0.102673	0.100324	0.0202701	0.0225723
		-26.609	0.63396			166.2	0.297076	0.290628	0.289991	0.294061	0.267183	0.275168	0.262773	0.264191	0.153569	0.146811	0.216342	0.212999	0.0945431	0.0849702		166.2	0.160311	0.152194	0.149029	0.143074	0.127561	0.121856	0.0721211	0.0697545	0.0406248	0.0427123	0.102373	0.100335	0.0211031	0.0225868
		-26.607	0.633962			166.4	0.296237	0.290628	0.289396	0.294061	0.266825	0.275177	0.263041	0.264254	0.152431	0.146935	0.216614	0.213121	0.0942508	0.0850562		166.4	0.160725	0.152194	0.148726	0.143074	0.127841	0.121857	0.0722663	0.0697766	0.040877	0.0427343	0.10244	0.100346	0.0220245	0.0226014
		-26.605	0.635651			166.6	0.295238	0.290628	0.288955	0.294062	0.266562	0.275185	0.262262	0.264316	0.151639	0.147059	0.216355	0.213243	0.0936499	0.0851422		166.6	0.160645	0.152194	0.148377	0.143074	0.127568	0.121858	0.0729299	0.0697987	0.0411815	0.0427562	0.102687	0.100357	0.0219145	0.0226159
		-26.603	0.640019			166.8	0.295511	0.290628	0.289742	0.294062	0.267125	0.275193	0.262644	0.264379	0.152394	0.147183	0.216428	0.213364	0.0938694	0.0852282		166.8	0.161007	0.152194	0.149324	0.143074	0.12834	0.121859	0.0738123	0.0698206	0.0416929	0.042778	0.103272	0.100367	0.0229371	0.0226304
		-26.601	0.639214			167	0.295418	0.290628	0.290343	0.294062	0.26799	0.275202	0.263255	0.264441	0.152786	0.147306	0.21648	0.213486	0.0941258	0.0853142		167	0.160914	0.152194	0.150236	0.143074	0.129147	0.12186	0.0745399	0.0698426	0.042891	0.0427999	0.103857	0.100378	0.0239314	0.0226449
		-26.599	0.639212			167.2	0.295013	0.290628	0.290451	0.294062	0.268286	0.27521	0.264217	0.264504	0.152159	0.14743	0.216702	0.213607	0.0938453	0.0854001		167.2	0.16057	0.152194	0.150256	0.143074	0.129291	0.121861	0.0747478	0.0698644	0.0429281	0.0428216	0.104226	0.100389	0.0238253	0.0226594
		-26.597	0.635406			167.4	0.294736	0.290628	0.290507	0.294062	0.267942	0.275218	0.264479	0.264565	0.151796	0.147554	0.216615	0.213728	0.0933835	0.085486		167.4	0.160629	0.152194	0.150286	0.143074	0.129196	0.121863	0.074287	0.0698862	0.0431068	0.0428434	0.104359	0.1004	0.0243478	0.0226738
		-26.595	0.63277			167.6	0.295268	0.290628	0.291245	0.294062	0.267917	0.275226	0.264543	0.264627	0.152505	0.147677	0.216527	0.213849	0.0935199	0.0855718		167.6	0.161089	0.152194	0.150731	0.143074	0.129687	0.121864	0.0747634	0.069908	0.0432488	0.0428651	0.104719	0.10041	0.0256519	0.0226883
		-26.593	0.630585			167.8	0.294652	0.290628	0.291654	0.294062	0.267811	0.275234	0.265107	0.264689	0.152142	0.1478	0.215386	0.213969	0.0930725	0.0856576		167.8	0.161668	0.152194	0.150936	0.143074	0.129165	0.121865	0.074778	0.0699296	0.0427845	0.0428867	0.105235	0.100421	0.0253624	0.0227027
		-26.591	0.628732			168	0.293916	0.290628	0.292016	0.294062	0.268217	0.275243	0.265216	0.26475	0.152155	0.147924	0.215234	0.21409	0.0933981	0.0857434		168	0.162056	0.152194	0.15109	0.143074	0.129289	0.121866	0.0757491	0.0699513	0.0427556	0.0429084	0.10547	0.100431	0.0258113	0.0227171
		-26.589	0.626217			168.2	0.293876	0.290628	0.291484	0.294062	0.268006	0.275251	0.264566	0.264811	0.152252	0.148047	0.215744	0.21421	0.0934073	0.0858292		168.2	0.161887	0.152194	0.150568	0.143074	0.129466	0.121867	0.0754546	0.0699728	0.042547	0.04293	0.104921	0.100442	0.0242645	0.0227315
		-26.587	0.623863			168.4	0.293307	0.290628	0.290625	0.294062	0.268234	0.275258	0.263926	0.264872	0.152446	0.14817	0.215701	0.21433	0.093435	0.0859149		168.4	0.161402	0.152194	0.151233	0.143074	0.130042	0.121868	0.0755922	0.0699943	0.0423135	0.0429515	0.105663	0.100452	0.0239233	0.0227458
		-26.585	0.622891			168.6	0.294257	0.290628	0.291446	0.294062	0.268889	0.275266	0.264263	0.264933	0.15258	0.148293	0.215444	0.21445	0.0941013	0.0860005		168.6	0.161429	0.152194	0.151377	0.143074	0.129992	0.121869	0.0754047	0.0700158	0.0417808	0.042973	0.105719	0.100463	0.023366	0.0227601
		-26.583	0.619282			168.8	0.295067	0.290628	0.291671	0.294062	0.269242	0.275274	0.264491	0.264994	0.153075	0.148416	0.215814	0.214569	0.0950036	0.0860862		168.8	0.160936	0.152194	0.150862	0.143074	0.129466	0.12187	0.0749001	0.0700372	0.0415808	0.0429945	0.105404	0.100473	0.0235105	0.0227745
		-26.581	0.617173			169	0.29548	0.290628	0.291149	0.294063	0.269219	0.275282	0.26393	0.265054	0.153029	0.148539	0.216188	0.214689	0.0950969	0.0861718		169	0.159878	0.152194	0.150948	0.143074	0.129102	0.121871	0.0740892	0.0700585	0.0414031	0.0430159	0.104941	0.100483	0.0219101	0.0227887
		-26.579	0.616427			169.2	0.295112	0.290628	0.291407	0.294063	0.269142	0.27529	0.263611	0.265114	0.153196	0.148661	0.216037	0.214808	0.0948133	0.0862573		169.2	0.159573	0.152194	0.150783	0.143074	0.128959	0.121872	0.0737152	0.0700798	0.0416853	0.0430373	0.104918	0.100493	0.0217955	0.022803
		-26.577	0.615018			169.4	0.29661	0.290628	0.292397	0.294063	0.269851	0.275297	0.264436	0.265174	0.1537	0.148784	0.217188	0.214927	0.0953828	0.0863429		169.4	0.159042	0.152194	0.150343	0.143074	0.128038	0.121873	0.0727863	0.070101	0.0415012	0.0430586	0.104289	0.100504	0.0214374	0.0228173
		-26.575	0.611618			169.6	0.296127	0.290628	0.29172	0.294063	0.269652	0.275305	0.264406	0.265234	0.152918	0.148906	0.217869	0.215046	0.0953531	0.0864284		169.6	0.158782	0.152194	0.150283	0.143074	0.128093	0.121874	0.0727381	0.0701222	0.0417993	0.0430799	0.104396	0.100514	0.021309	0.0228315
		-26.573	0.61169			169.8	0.294454	0.290628	0.290928	0.294063	0.268724	0.275313	0.263897	0.265293	0.152136	0.149029	0.217759	0.215165	0.0951634	0.0865138		169.8	0.15855	0.152194	0.150115	0.143074	0.128119	0.121876	0.0726601	0.0701433	0.041336	0.0431012	0.104328	0.100524	0.0206027	0.0228457
		-26.571	0.613095			170	0.294572	0.290628	0.291298	0.294063	0.268888	0.27532	0.26398	0.265353	0.152659	0.149151	0.218197	0.215283	0.0950196	0.0865993		170	0.157915	0.152194	0.149914	0.143074	0.127965	0.121877	0.0719517	0.0701643	0.0416938	0.0431225	0.104474	0.100534	0.020382	0.0228599
		-26.569	0.610192			170.2	0.295209	0.290628	0.291553	0.294063	0.269703	0.275328	0.264684	0.265412	0.153339	0.149273	0.218964	0.215401	0.0956141	0.0866847		170.2	0.157487	0.152194	0.149392	0.143074	0.12795	0.121878	0.0715871	0.0701853	0.0416685	0.0431437	0.104627	0.100544	0.0206847	0.0228741
		-26.567	0.609181			170.4	0.295128	0.290628	0.291105	0.294063	0.269099	0.275335	0.264561	0.265471	0.15274	0.149395	0.218614	0.21552	0.0949343	0.08677		170.4	0.157505	0.152194	0.148766	0.143074	0.127607	0.121879	0.0715217	0.0702062	0.041307	0.0431648	0.104372	0.100554	0.0208414	0.0228883
		-26.565	0.608288			170.6	0.295237	0.290628	0.290625	0.294063	0.269035	0.275343	0.264055	0.26553	0.152824	0.149517	0.218467	0.215637	0.0948178	0.0868554		170.6	0.157074	0.152194	0.148797	0.143074	0.127953	0.12188	0.0721209	0.0702271	0.0416516	0.0431859	0.104643	0.100564	0.0213049	0.0229024
		-26.563	0.606648			170.8	0.296322	0.290628	0.290482	0.294063	0.26939	0.27535	0.263867	0.265589	0.153765	0.149639	0.219087	0.215755	0.0953854	0.0869407		170.8	0.156471	0.152194	0.149552	0.143074	0.128476	0.121881	0.0715781	0.0702479	0.0413536	0.043207	0.104663	0.100574	0.0216831	0.0229165
		-26.561	0.60184			171	0.296107	0.290628	0.290294	0.294063	0.269084	0.275357	0.263283	0.265647	0.153335	0.149761	0.218619	0.215873	0.0949904	0.0870259		171	0.156667	0.152194	0.149462	0.143074	0.128431	0.121882	0.0721611	0.0702687	0.0415739	0.043228	0.104926	0.100583	0.0219003	0.0229306
		-26.559	0.599326			171.2	0.296734	0.290628	0.290586	0.294063	0.26881	0.275364	0.264029	0.265705	0.153485	0.149883	0.219034	0.21599	0.0947928	0.0871111		171.2	0.156708	0.152194	0.148964	0.143074	0.128166	0.121882	0.0723204	0.0702894	0.0408323	0.0432491	0.104536	0.100593	0.0222227	0.0229447
		-26.557	0.595443			171.4	0.298005	0.290628	0.29094	0.294063	0.269051	0.275372	0.264024	0.265763	0.154775	0.150004	0.219613	0.216107	0.0950247	0.0871963		171.4	0.156965	0.152194	0.149382	0.143074	0.128108	0.121883	0.0724324	0.07031	0.0407172	0.04327	0.104877	0.100603	0.0225444	0.0229588
		-26.555	0.594576			171.6	0.298141	0.290628	0.290681	0.294063	0.268898	0.275379	0.264131	0.265821	0.155108	0.150126	0.219078	0.216224	0.0952244	0.0872815		171.6	0.157005	0.152194	0.149868	0.143074	0.128338	0.121884	0.0727492	0.0703306	0.0404949	0.043291	0.105034	0.100613	0.0228835	0.0229728
		-26.553	0.595463			171.8	0.297478	0.290628	0.2909	0.294063	0.268398	0.275386	0.264275	0.265879	0.154748	0.150247	0.217928	0.216341	0.094758	0.0873666		171.8	0.158171	0.152194	0.15004	0.143074	0.128488	0.121885	0.0728904	0.0703512	0.040637	0.0433118	0.105329	0.100622	0.0231964	0.0229868
		-26.551	0.593304			172	0.297911	0.290628	0.290961	0.294064	0.269093	0.275393	0.264286	0.265937	0.155177	0.150368	0.21869	0.216458	0.0953134	0.0874517		172	0.158711	0.152194	0.150691	0.143074	0.12834	0.121886	0.073442	0.0703717	0.0404453	0.0433327	0.105346	0.100632	0.0238937	0.0230008
		-26.549	0.595683			172.2	0.297821	0.290628	0.290051	0.294064	0.268953	0.2754	0.263958	0.265994	0.15492	0.150489	0.218699	0.216574	0.0946459	0.0875367		172.2	0.158768	0.152194	0.150618	0.143074	0.128366	0.121887	0.0732287	0.0703921	0.0403902	0.0433535	0.104658	0.100641	0.0228746	0.0230148
		-26.547	0.59684			172.4	0.298217	0.290628	0.290305	0.294064	0.269245	0.275407	0.264119	0.266051	0.155648	0.150611	0.218537	0.21669	0.0953781	0.0876218		172.4	0.159588	0.152194	0.151463	0.143074	0.129095	0.121888	0.0732617	0.0704125	0.0414286	0.0433743	0.104668	0.100651	0.0235108	0.0230288
		-26.545	0.597921			172.6	0.299547	0.290628	0.291226	0.294064	0.268923	0.275414	0.264405	0.266108	0.156469	0.150732	0.218193	0.216806	0.0956888	0.0877068		172.6	0.160687	0.152194	0.151558	0.143074	0.129459	0.121889	0.0734438	0.0704328	0.0419396	0.043395	0.104511	0.10066	0.0239297	0.0230427
		-26.543	0.59658			172.8	0.299773	0.290628	0.291947	0.294064	0.269931	0.275421	0.265596	0.266165	0.156719	0.150852	0.219365	0.216922	0.0964627	0.0877917		172.8	0.161214	0.152194	0.151614	0.143074	0.129227	0.12189	0.0740157	0.070453	0.0422766	0.0434157	0.104242	0.10067	0.0240478	0.0230567
		-26.541	0.5924			173	0.299165	0.290628	0.291918	0.294064	0.269598	0.275428	0.265832	0.266221	0.1558	0.150973	0.219696	0.217038	0.096308	0.0878766		173	0.161732	0.152194	0.151403	0.143074	0.129649	0.121891	0.0748026	0.0704732	0.0428774	0.0434364	0.104482	0.100679	0.0242326	0.0230706
		-26.539	0.590929			173.2	0.298931	0.290628	0.29201	0.294064	0.26909	0.275434	0.265642	0.266278	0.155828	0.151094	0.219817	0.217153	0.0962019	0.0879615		173.2	0.16196	0.152194	0.151069	0.143074	0.130033	0.121892	0.0744201	0.0704934	0.0434726	0.043457	0.104836	0.100689	0.0243013	0.0230844
		-26.537	0.588518			173.4	0.298698	0.290628	0.292248	0.294064	0.268715	0.275441	0.265955	0.266334	0.156013	0.151215	0.220409	0.217269	0.0966773	0.0880463		173.4	0.16232	0.152194	0.151292	0.143074	0.130139	0.121893	0.0746721	0.0705135	0.043972	0.0434776	0.104891	0.100698	0.0237739	0.0230983
		-26.535	0.58796			173.6	0.297835	0.290628	0.292985	0.294064	0.268524	0.275448	0.266298	0.26639	0.155444	0.151335	0.22028	0.217384	0.0966504	0.0881312		173.6	0.162423	0.152194	0.151136	0.143074	0.129768	0.121894	0.0751759	0.0705335	0.0434213	0.0434981	0.104715	0.100707	0.0234185	0.0231122
		-26.533	0.587598			173.8	0.297662	0.290628	0.292652	0.294064	0.268641	0.275455	0.265751	0.266446	0.155381	0.151456	0.220388	0.217499	0.0970127	0.088216		173.8	0.161967	0.152194	0.150627	0.143074	0.129424	0.121894	0.0750811	0.0705535	0.0431291	0.0435186	0.104484	0.100716	0.0233532	0.023126
		-26.531	0.586164			174	0.29726	0.290628	0.291507	0.294064	0.268504	0.275461	0.265139	0.266502	0.155326	0.151576	0.220159	0.217613	0.0966847	0.0883007		174	0.161195	0.152194	0.150591	0.143074	0.129736	0.121895	0.0746457	0.0705734	0.0437605	0.0435391	0.104921	0.100726	0.0233713	0.0231398
		-26.529	0.586784			174.2	0.297497	0.290628	0.291186	0.294064	0.268412	0.275468	0.265076	0.266557	0.155368	0.151696	0.219939	0.217728	0.0972237	0.0883854		174.2	0.160968	0.152194	0.150548	0.143074	0.129349	0.121896	0.0744613	0.0705933	0.0436879	0.0435596	0.104686	0.100735	0.0232774	0.0231536
		-26.527	0.586237			174.4	0.29827	0.290628	0.291588	0.294064	0.268439	0.275474	0.265278	0.266613	0.155919	0.151816	0.220306	0.217842	0.097821	0.0884701		174.4	0.160357	0.152194	0.150276	0.143074	0.128761	0.121897	0.0745283	0.0706131	0.0432047	0.04358	0.10423	0.100744	0.0236029	0.0231674
		-26.525	0.585499			174.6	0.298066	0.290628	0.291362	0.294064	0.269126	0.275481	0.264943	0.266668	0.156044	0.151936	0.220724	0.217956	0.0985091	0.0885547		174.6	0.16004	0.152194	0.150284	0.143074	0.129046	0.121898	0.0747146	0.0706329	0.0427316	0.0436003	0.104252	0.100753	0.0233503	0.0231811
		-26.523	0.584428			174.8	0.297981	0.290628	0.290842	0.294064	0.269146	0.275487	0.264289	0.266723	0.155943	0.152056	0.221052	0.21807	0.0985208	0.0886393		174.8	0.159348	0.152194	0.150219	0.143074	0.128949	0.121899	0.0743073	0.0706526	0.0424541	0.0436207	0.104109	0.100762	0.0226647	0.0231949
		-26.521	0.582206			175	0.297949	0.290628	0.291331	0.294064	0.268847	0.275494	0.263934	0.266778	0.155959	0.152176	0.220547	0.218184	0.0977917	0.0887239		175	0.158923	0.152194	0.150032	0.143074	0.128837	0.121899	0.0746025	0.0706723	0.0422526	0.0436409	0.104977	0.100771	0.0228519	0.0232086
		-26.519	0.582697			175.2	0.298295	0.290628	0.29229	0.294064	0.269721	0.2755	0.264978	0.266832	0.156699	0.152296	0.221366	0.218298	0.0984897	0.0888084		175.2	0.157987	0.152194	0.149848	0.143074	0.128073	0.1219	0.0741294	0.0706919	0.0411656	0.0436612	0.104511	0.10078	0.0222171	0.0232223
		-26.517	0.586779			175.4	0.298764	0.290628	0.293446	0.294064	0.270702	0.275507	0.265968	0.266887	0.157102	0.152415	0.222151	0.218411	0.0985294	0.0888929		175.4	0.157478	0.152194	0.14978	0.143074	0.127539	0.121901	0.0738662	0.0707114	0.0405881	0.0436814	0.104352	0.100789	0.0217146	0.023236
		-26.515	0.584032			175.6	0.298036	0.290628	0.293107	0.294064	0.270573	0.275513	0.265897	0.266941	0.156186	0.152535	0.221673	0.218525	0.0984678	0.0889774		175.6	0.157394	0.152194	0.150118	0.143074	0.12809	0.121902	0.0735692	0.070731	0.041352	0.0437016	0.104284	0.100798	0.0223014	0.0232496
		-26.513	0.582186			175.8	0.297363	0.290628	0.292839	0.294065	0.270553	0.275519	0.265538	0.266995	0.156035	0.152654	0.221409	0.218638	0.0984739	0.0890619		175.8	0.157443	0.152194	0.150427	0.143074	0.127882	0.121903	0.0729718	0.0707504	0.0412889	0.0437217	0.104717	0.100806	0.0220072	0.0232633
		-26.511	0.581179			176	0.297967	0.290628	0.293143	0.294065	0.271088	0.275525	0.266057	0.267049	0.156603	0.152774	0.221707	0.218751	0.098332	0.0891463		176	0.15766	0.152194	0.150818	0.143074	0.127086	0.121904	0.0727543	0.0707698	0.0411487	0.0437418	0.104378	0.100815	0.0217489	0.0232769
		-26.509	0.581631			176.2	0.298222	0.290628	0.293289	0.294065	0.270821	0.275531	0.266737	0.267103	0.156693	0.152893	0.22139	0.218863	0.0981755	0.0892306		176.2	0.157632	0.152194	0.150202	0.143074	0.127153	0.121904	0.0730919	0.0707891	0.0418515	0.0437619	0.103533	0.100824	0.0215987	0.0232905
		-26.507	0.58068			176.4	0.298369	0.290628	0.29275	0.294065	0.270948	0.275538	0.266845	0.267157	0.156945	0.153012	0.221416	0.218976	0.0988407	0.089315		176.4	0.157807	0.152194	0.150283	0.143074	0.127384	0.121905	0.0726586	0.0708084	0.0424189	0.0437819	0.103521	0.100833	0.0220879	0.0233041
		-26.505	0.577558			176.6	0.297998	0.290628	0.291689	0.294065	0.270322	0.275544	0.266147	0.26721	0.156604	0.153131	0.221373	0.219088	0.0984608	0.0893993		176.6	0.157729	0.152194	0.150039	0.143074	0.127356	0.121906	0.0721487	0.0708277	0.0424393	0.0438019	0.103457	0.100841	0.0213014	0.0233177
		-26.503	0.576443			176.8	0.298469	0.290628	0.292853	0.294065	0.270972	0.27555	0.266495	0.267263	0.15725	0.15325	0.222316	0.219201	0.0991585	0.0894835		176.8	0.158003	0.152194	0.150763	0.143074	0.127487	0.121907	0.0727182	0.0708469	0.0427797	0.0438219	0.103929	0.10085	0.0221088	0.0233312
		-26.501	0.578298			177	0.298371	0.290628	0.292948	0.294065	0.270788	0.275556	0.266587	0.267316	0.157523	0.153369	0.222487	0.219313	0.0993143	0.0895678		177	0.158765	0.152194	0.150575	0.143074	0.127323	0.121907	0.0730565	0.070866	0.0427759	0.0438418	0.103877	0.100858	0.0230421	0.0233447
		-26.499	0.577033			177.2	0.298179	0.290628	0.292582	0.294065	0.270473	0.275562	0.266125	0.267369	0.157635	0.153488	0.222197	0.219424	0.0994234	0.089652		177.2	0.158536	0.152194	0.15026	0.143074	0.126809	0.121908	0.0718512	0.0708851	0.0425027	0.0438617	0.10329	0.100867	0.021963	0.0233583
		-26.497	0.575713			177.4	0.297939	0.290628	0.29233	0.294065	0.269962	0.275568	0.266382	0.267422	0.157759	0.153607	0.222213	0.219536	0.0992132	0.0897362		177.4	0.158869	0.152194	0.150842	0.143074	0.127526	0.121909	0.072058	0.0709041	0.0429917	0.0438816	0.103706	0.100875	0.0223393	0.0233717
		-26.495	0.574187			177.6	0.298577	0.290628	0.292603	0.294065	0.270272	0.275574	0.266455	0.267475	0.157914	0.153725	0.222165	0.219647	0.0992589	0.0898203		177.6	0.158802	0.152194	0.150835	0.143074	0.126948	0.12191	0.0716414	0.0709231	0.0426364	0.0439014	0.103562	0.100884	0.0228279	0.0233852
		-26.493	0.574525			177.8	0.298031	0.290628	0.291475	0.294065	0.270854	0.27558	0.266543	0.267527	0.15766	0.153844	0.222119	0.219759	0.0991453	0.0899044		177.8	0.158812	0.152194	0.150683	0.143074	0.126647	0.12191	0.0719955	0.070942	0.0424088	0.0439211	0.103735	0.100892	0.0226538	0.0233987
		-26.491	0.574995			178	0.297333	0.290628	0.290238	0.294065	0.270092	0.275585	0.266216	0.267579	0.156929	0.153962	0.221606	0.21987	0.0983565	0.0899884		178	0.159957	0.152194	0.151204	0.143074	0.127343	0.121911	0.072566	0.0709609	0.0433763	0.0439409	0.104352	0.100901	0.0228117	0.0234121
		-26.489	0.572224			178.2	0.297588	0.290628	0.290397	0.294065	0.270133	0.275591	0.266014	0.267631	0.157316	0.15408	0.221896	0.219981	0.0987599	0.0900725		178.2	0.160007	0.152194	0.150914	0.143074	0.12731	0.121912	0.0726232	0.0709797	0.0436198	0.0439606	0.103955	0.100909	0.0228807	0.0234255
		-26.487	0.573901			178.4	0.297836	0.290628	0.290454	0.294065	0.270388	0.275597	0.266415	0.267683	0.157685	0.154199	0.222048	0.220092	0.099069	0.0901565		178.4	0.160679	0.152194	0.151389	0.143074	0.127462	0.121913	0.0730396	0.0709985	0.0436914	0.0439803	0.104478	0.100917	0.0232383	0.0234389
		-26.485	0.574262			178.6	0.297487	0.290628	0.290615	0.294065	0.270274	0.275603	0.267027	0.267735	0.157542	0.154317	0.222315	0.220202	0.0988511	0.0902404		178.6	0.161281	0.152194	0.151623	0.143074	0.127965	0.121913	0.0736406	0.0710172	0.0437603	0.0439999	0.104436	0.100926	0.0236205	0.0234523
		-26.483	0.577394			178.8	0.29811	0.290628	0.290533	0.294065	0.269889	0.275608	0.267406	0.267786	0.157338	0.154435	0.222703	0.220312	0.0993245	0.0903244		178.8	0.160601	0.152194	0.151305	0.143074	0.127768	0.121914	0.0734433	0.0710359	0.0434638	0.0440195	0.104712	0.100934	0.0235833	0.0234657
		-26.481	0.577838			179	0.297662	0.290628	0.290463	0.294065	0.269701	0.275614	0.267151	0.267838	0.157328	0.154553	0.222574	0.220423	0.0987543	0.0904083		179	0.160424	0.152194	0.151476	0.143074	0.127836	0.121915	0.0736308	0.0710545	0.0432776	0.0440391	0.105204	0.100942	0.0237212	0.023479
		-26.479	0.578993			179.2	0.297852	0.290628	0.291412	0.294065	0.26962	0.27562	0.267481	0.267889	0.157678	0.15467	0.222386	0.220533	0.0991452	0.0904921		179.2	0.160317	0.152194	0.15153	0.143074	0.127436	0.121915	0.0739595	0.0710731	0.0429159	0.0440586	0.104517	0.10095	0.023528	0.0234924
		-26.477	0.578946			179.4	0.298661	0.290628	0.29245	0.294065	0.270239	0.275625	0.268252	0.26794	0.158019	0.154788	0.222893	0.220643	0.0992622	0.090576		179.4	0.16089	0.152194	0.151476	0.143074	0.127753	0.121916	0.0747728	0.0710916	0.0427616	0.0440781	0.104529	0.100958	0.0239797	0.0235057
		-26.475	0.577501			179.6	0.298685	0.290628	0.292493	0.294065	0.26999	0.275631	0.267702	0.267991	0.157773	0.154906	0.223304	0.220752	0.099496	0.0906597		179.6	0.160281	0.152194	0.151723	0.143074	0.127958	0.121917	0.0745501	0.0711101	0.042702	0.0440975	0.10465	0.100967	0.0236433	0.023519
		-26.473	0.575753			179.8	0.298339	0.290628	0.292238	0.294065	0.269551	0.275636	0.26735	0.268042	0.157855	0.155023	0.223194	0.220862	0.0994216	0.0907435		179.8	0.159662	0.152194	0.151429	0.143074	0.127561	0.121918	0.074031	0.0711285	0.042248	0.044117	0.105086	0.100975	0.0225988	0.0235322
		-26.4711	0.573449			180	0.299216	0.290628	0.292943	0.294065	0.269141	0.275642	0.267456	0.268092	0.158418	0.155141	0.222981	0.220971	0.09897	0.0908272		180	0.159184	0.152194	0.150782	0.143074	0.126877	0.121918	0.0737056	0.0711469	0.0419358	0.0441364	0.104156	0.100983	0.0229479	0.0235455
		-26.4691	0.571181			180.2	0.298922	0.290628	0.293141	0.294065	0.269353	0.275647	0.267324	0.268143	0.15797	0.155258	0.222955	0.22108	0.0989341	0.0909109		180.2	0.159389	0.152194	0.150122	0.143074	0.126886	0.121919	0.0743927	0.0711652	0.0413825	0.0441557	0.103833	0.100991	0.0233523	0.0235587
		-26.4671	0.569803			180.4	0.298267	0.290628	0.292931	0.294065	0.268979	0.275652	0.266835	0.268193	0.157595	0.155375	0.222901	0.221189	0.0984102	0.0909946		180.4	0.158857	0.152194	0.14996	0.143074	0.126618	0.12192	0.0732579	0.0711835	0.0404704	0.044175	0.103456	0.100999	0.0226885	0.0235719
		-26.4651	0.572989			180.6	0.298561	0.290628	0.293437	0.294065	0.268638	0.275658	0.265764	0.268243	0.158297	0.155493	0.22325	0.221298	0.0987824	0.0910782		180.6	0.158643	0.152194	0.14995	0.143074	0.127239	0.12192	0.0732351	0.0712017	0.0414184	0.0441943	0.104337	0.101006	0.0228552	0.0235851
		-26.4631	0.572235			180.8	0.299233	0.290628	0.294602	0.294066	0.26887	0.275663	0.265725	0.268293	0.159543	0.15561	0.223246	0.221407	0.0992002	0.0911618		180.8	0.158386	0.152194	0.150002	0.143074	0.126709	0.121921	0.0731139	0.0712199	0.0411332	0.0442135	0.104804	0.101014	0.0225258	0.0235983
		-26.4611	0.573201			181	0.299664	0.290628	0.295076	0.294066	0.269867	0.275668	0.266399	0.268343	0.160067	0.155727	0.223483	0.221515	0.0996967	0.0912454		181	0.158447	0.152194	0.149259	0.143074	0.126236	0.121922	0.0725339	0.071238	0.0407749	0.0442328	0.104355	0.101022	0.0223756	0.0236115
		-26.4591	0.573568			181.2	0.299296	0.290628	0.295192	0.294066	0.270153	0.275674	0.266597	0.268393	0.159959	0.155844	0.223889	0.221623	0.0997343	0.0913289		181.2	0.158008	0.152194	0.148894	0.143074	0.126878	0.121922	0.0717366	0.0712561	0.0413325	0.0442519	0.104869	0.10103	0.0220492	0.0236246
		-26.4571	0.571863			181.4	0.299532	0.290628	0.294896	0.294066	0.270023	0.275679	0.266218	0.268442	0.160374	0.15596	0.224455	0.221732	0.0992252	0.0914124		181.4	0.158303	0.152194	0.149421	0.143074	0.128031	0.121923	0.0719873	0.0712741	0.0426724	0.0442711	0.106025	0.101038	0.0224143	0.0236378
		-26.4551	0.571742			181.6	0.29896	0.290628	0.295067	0.294066	0.269695	0.275684	0.265512	0.268491	0.161011	0.156077	0.224435	0.22184	0.0990762	0.0914958		181.6	0.158388	0.152194	0.148899	0.143074	0.127214	0.121923	0.0716639	0.0712921	0.0424267	0.0442902	0.105954	0.101045	0.0219358	0.0236509
		-26.4531	0.567662			181.8	0.298156	0.290628	0.294199	0.294066	0.269872	0.275689	0.266046	0.26854	0.161016	0.156194	0.223833	0.221947	0.0987211	0.0915792		181.8	0.159043	0.152194	0.148606	0.143074	0.127059	0.121924	0.0725732	0.07131	0.0423524	0.0443093	0.105386	0.101053	0.0222757	0.023664
		-26.4511	0.567284			182	0.298165	0.290628	0.293574	0.294066	0.270046	0.275694	0.266156	0.268589	0.160701	0.15631	0.224109	0.222055	0.0988524	0.0916626		182	0.159798	0.152194	0.14861	0.143074	0.12792	0.121925	0.0728096	0.0713279	0.0434573	0.0443283	0.105251	0.101061	0.0227348	0.023677
		-26.4491	0.565491			182.2	0.297157	0.290628	0.292112	0.294066	0.269573	0.2757	0.2655	0.268638	0.16061	0.156427	0.224184	0.222162	0.0983315	0.091746		182.2	0.159623	0.152194	0.148445	0.143074	0.128516	0.121925	0.0724647	0.0713457	0.0440411	0.0443473	0.10546	0.101068	0.0230356	0.0236901
		-26.4471	0.568112			182.4	0.296998	0.290628	0.291761	0.294066	0.269592	0.275705	0.266033	0.268687	0.160957	0.156543	0.223929	0.22227	0.0981992	0.0918293		182.4	0.160511	0.152194	0.148898	0.143074	0.128883	0.121926	0.0724217	0.0713635	0.0445326	0.0443663	0.105809	0.101076	0.0242705	0.0237031
		-26.4451	0.566899			182.6	0.296751	0.290628	0.291911	0.294066	0.26975	0.27571	0.266937	0.268735	0.161275	0.156659	0.224237	0.222377	0.0981026	0.0919126		182.6	0.160219	0.152194	0.148519	0.143074	0.12824	0.121927	0.0726253	0.0713812	0.0435336	0.0443852	0.105147	0.101084	0.0244069	0.0237161
		-26.4431	0.566699			182.8	0.296835	0.290628	0.29156	0.294066	0.270076	0.275715	0.267535	0.268784	0.160522	0.156775	0.224392	0.222483	0.0988621	0.0919959		182.8	0.16021	0.152194	0.148445	0.143074	0.127959	0.121927	0.0729917	0.0713989	0.0435441	0.0444041	0.104995	0.101091	0.024023	0.0237292
		-26.4411	0.564714			183	0.296074	0.290628	0.290582	0.294066	0.269638	0.27572	0.267021	0.268832	0.160122	0.156891	0.224354	0.22259	0.0981362	0.0920791		183	0.160566	0.152194	0.148914	0.143074	0.128501	0.121928	0.0734292	0.0714165	0.0439773	0.044423	0.105325	0.101099	0.0237657	0.0237421
		-26.4391	0.560618			183.2	0.297104	0.290628	0.291104	0.294066	0.269293	0.275725	0.266909	0.26888	0.160504	0.157007	0.224505	0.222697	0.0988241	0.0921623		183.2	0.160288	0.152194	0.149566	0.143074	0.128319	0.121928	0.0737774	0.0714341	0.0436888	0.0444418	0.105291	0.101106	0.0236296	0.0237551
		-26.4371	0.561599			183.4	0.296768	0.290628	0.291851	0.294066	0.270162	0.275729	0.267778	0.268928	0.160537	0.157123	0.225396	0.222803	0.0991349	0.0922454		183.4	0.160062	0.152194	0.148695	0.143074	0.127745	0.121929	0.0740096	0.0714517	0.0422222	0.0444606	0.105028	0.101114	0.022622	0.0237681
		-26.4351	0.557043			183.6	0.297566	0.290628	0.292728	0.294066	0.26989	0.275734	0.268396	0.268976	0.160144	0.157239	0.225962	0.222909	0.0992148	0.0923285		183.6	0.159935	0.152194	0.148378	0.143074	0.128029	0.12193	0.0743155	0.0714692	0.0424393	0.0444793	0.104683	0.101121	0.0226358	0.023781
		-26.4331	0.554383			183.8	0.297171	0.290628	0.291297	0.294066	0.269311	0.275739	0.26821	0.269023	0.159292	0.157355	0.225465	0.223015	0.0991977	0.0924116		183.8	0.159473	0.152194	0.148285	0.143074	0.127921	0.12193	0.0739817	0.0714866	0.0425163	0.0444981	0.104672	0.101128	0.0227191	0.0237939
		-26.4311	0.554439			184	0.297124	0.290628	0.290777	0.294066	0.269085	0.275744	0.268018	0.269071	0.158801	0.15747	0.225267	0.223121	0.0989726	0.0924947		184	0.159587	0.152194	0.148194	0.143074	0.127585	0.121931	0.074185	0.071504	0.042338	0.0445168	0.104244	0.101136	0.0229886	0.0238068
		-26.4291	0.557342			184.2	0.296835	0.290628	0.291519	0.294066	0.268994	0.275749	0.268906	0.269118	0.158528	0.157586	0.225378	0.223227	0.0991739	0.0925777		184.2	0.159493	0.152194	0.147968	0.143074	0.12757	0.121931	0.0743028	0.0715214	0.0419115	0.0445354	0.104141	0.101143	0.0227779	0.0238197
		-26.4271	0.558605			184.4	0.297135	0.290628	0.292036	0.294066	0.269171	0.275753	0.269219	0.269165	0.158997	0.157701	0.225977	0.223333	0.0995141	0.0926607		184.4	0.159051	0.152194	0.148368	0.143074	0.127405	0.121932	0.0739393	0.0715387	0.0418045	0.044554	0.104116	0.10115	0.0227905	0.0238325
		-26.4251	0.558536			184.6	0.297058	0.290628	0.2914	0.294066	0.269364	0.275758	0.268477	0.269212	0.159004	0.157816	0.226401	0.223438	0.100087	0.0927436		184.6	0.158502	0.152194	0.148484	0.143074	0.127857	0.121932	0.0739174	0.0715559	0.0427706	0.0445726	0.105256	0.101157	0.0232594	0.0238454
		-26.4231	0.561788			184.8	0.297048	0.290628	0.291716	0.294066	0.269535	0.275763	0.268098	0.269259	0.159604	0.157931	0.226263	0.223543	0.100037	0.0928266		184.8	0.158189	0.152194	0.148489	0.143074	0.127278	0.121933	0.0731892	0.0715732	0.0418523	0.0445912	0.105103	0.101165	0.0226383	0.0238582
		-26.4211	0.563458			185	0.298242	0.290628	0.292661	0.294066	0.270286	0.275768	0.267965	0.269306	0.159812	0.158047	0.226384	0.223648	0.100417	0.0929094		185	0.157777	0.152194	0.147693	0.143074	0.126981	0.121934	0.0724625	0.0715903	0.0412376	0.0446097	0.104759	0.101172	0.0231471	0.023871
		-26.4191	0.560023			185.2	0.298587	0.290628	0.293404	0.294066	0.270742	0.275772	0.268507	0.269352	0.15955	0.158162	0.226666	0.223753	0.100227	0.0929923		185.2	0.157596	0.152194	0.147701	0.143074	0.127387	0.121934	0.0723236	0.0716074	0.0413226	0.0446282	0.105078	0.101179	0.0233322	0.0238838
		-26.4171	0.558433			185.4	0.29865	0.290628	0.292757	0.294066	0.270208	0.275777	0.268071	0.269398	0.159317	0.158277	0.226386	0.223858	0.0993421	0.0930751		185.4	0.157681	0.152194	0.148555	0.143074	0.127632	0.121935	0.0723811	0.0716245	0.0413403	0.0446467	0.105237	0.101186	0.0230417	0.0238966
		-26.4151	0.556509			185.6	0.299127	0.290628	0.29277	0.294066	0.269948	0.275781	0.267566	0.269445	0.160384	0.158391	0.226351	0.223962	0.100004	0.0931579		185.6	0.15753	0.152194	0.148561	0.143074	0.12756	0.121935	0.0718147	0.0716415	0.0412299	0.0446651	0.104886	0.101193	0.0241086	0.0239093
		-26.4131	0.56023			185.8	0.29943	0.290628	0.291987	0.294066	0.270836	0.275786	0.268083	0.269491	0.160664	0.158506	0.225891	0.224067	0.100231	0.0932407		185.8	0.157632	0.152194	0.148785	0.143074	0.127599	0.121936	0.071696	0.0716585	0.0412716	0.0446835	0.104562	0.1012	0.0246785	0.0239221
		-26.4111	0.558465			186	0.299329	0.290628	0.292798	0.294066	0.271614	0.27579	0.268451	0.269537	0.160608	0.158621	0.226339	0.224171	0.100428	0.0933234		186	0.158216	0.152194	0.148375	0.143074	0.12829	0.121936	0.0719957	0.0716754	0.041731	0.0447018	0.104415	0.101207	0.0250767	0.0239348
		-26.4091	0.558854			186.2	0.298798	0.290628	0.292562	0.294066	0.271013	0.275795	0.267916	0.269582	0.160598	0.158735	0.226283	0.224275	0.100057	0.0934061		186.2	0.158556	0.152194	0.148506	0.143074	0.129417	0.121937	0.0719626	0.0716923	0.0422677	0.0447202	0.104968	0.101214	0.0262951	0.0239475
		-26.4071	0.560442			186.4	0.299712	0.290628	0.293293	0.294066	0.27138	0.275799	0.268561	0.269628	0.161693	0.15885	0.226914	0.224379	0.100992	0.0934887		186.4	0.157978	0.152194	0.148064	0.143074	0.129273	0.121937	0.0718015	0.0717092	0.0418541	0.0447384	0.104153	0.101221	0.0261142	0.0239602
		-26.4051	0.566658			186.6	0.299706	0.290628	0.294213	0.294066	0.271718	0.275804	0.268627	0.269674	0.162068	0.158964	0.226977	0.224482	0.101413	0.0935713		186.6	0.158466	0.152194	0.14869	0.143074	0.128684	0.121938	0.0727838	0.071726	0.0416058	0.0447567	0.104007	0.101228	0.0251	0.0239728
		-26.4031	0.570329			186.8	0.300669	0.290628	0.295118	0.294066	0.271987	0.275808	0.269103	0.269719	0.162293	0.159078	0.227145	0.224586	0.102034	0.0936539		186.8	0.158539	0.152194	0.149106	0.143074	0.129204	0.121938	0.0731269	0.0717427	0.0421495	0.0447749	0.10398	0.101235	0.0256993	0.0239855
		-26.4011	0.572677			187	0.300307	0.290628	0.295344	0.294066	0.271751	0.275813	0.268746	0.269764	0.162752	0.159193	0.227786	0.224689	0.102578	0.0937365		187	0.158627	0.152194	0.149553	0.143074	0.129508	0.121939	0.0732697	0.0717594	0.042415	0.0447931	0.104246	0.101242	0.0254714	0.0239981
		-26.3991	0.573554			187.2	0.300119	0.290628	0.295616	0.294066	0.271288	0.275817	0.268157	0.269809	0.162969	0.159307	0.227663	0.224792	0.102755	0.093819		187.2	0.158747	0.152194	0.149538	0.143074	0.129656	0.121939	0.0732017	0.0717761	0.0426682	0.0448113	0.103999	0.101248	0.0257782	0.0240107
		-26.3971	0.572324			187.4	0.299918	0.290628	0.296676	0.294066	0.271857	0.275821	0.268511	0.269854	0.163487	0.159421	0.227699	0.224895	0.103271	0.0939015		187.4	0.158735	0.152194	0.148532	0.143074	0.12936	0.12194	0.0739121	0.0717927	0.0426408	0.0448294	0.103474	0.101255	0.0254452	0.0240233
		-26.3951	0.572753			187.6	0.300987	0.290628	0.296514	0.294066	0.271681	0.275825	0.268731	0.269899	0.163469	0.159535	0.228177	0.224998	0.103755	0.0939839		187.6	0.159376	0.152194	0.149051	0.143074	0.12958	0.12194	0.0744708	0.0718093	0.0437027	0.0448475	0.103565	0.101262	0.0262557	0.0240359
		-26.3931	0.568943			187.8	0.299276	0.290628	0.294972	0.294066	0.271246	0.27583	0.268305	0.269944	0.162119	0.159648	0.227543	0.225101	0.103567	0.0940664		187.8	0.159426	0.152194	0.14964	0.143074	0.129516	0.121941	0.0745682	0.0718258	0.0435216	0.0448655	0.103545	0.101269	0.0258299	0.0240485
		-26.3911	0.562875			188	0.298962	0.290628	0.294956	0.294066	0.271242	0.275834	0.268168	0.269988	0.16264	0.159762	0.227961	0.225203	0.103986	0.0941487		188	0.160127	0.152194	0.149804	0.143074	0.129811	0.121941	0.0751573	0.0718423	0.0446001	0.0448836	0.103816	0.101275	0.0256214	0.024061
		-26.3891	0.557748			188.2	0.299382	0.290628	0.296128	0.294067	0.271845	0.275838	0.268686	0.270032	0.163598	0.159876	0.228791	0.225306	0.104435	0.0942311		188.2	0.15934	0.152194	0.14968	0.143074	0.129584	0.121942	0.0748754	0.0718587	0.0444019	0.0449016	0.103951	0.101282	0.0250553	0.0240736
		-26.3871	0.553147			188.4	0.298988	0.290628	0.295746	0.294067	0.272051	0.275842	0.26842	0.270077	0.163459	0.159989	0.229251	0.225408	0.103827	0.0943134		188.4	0.159806	0.152194	0.150229	0.143074	0.12942	0.121942	0.0750929	0.0718751	0.043958	0.0449195	0.104092	0.101289	0.025257	0.0240861
		-26.3851	0.550462			188.6	0.298187	0.290628	0.295234	0.294067	0.272168	0.275846	0.26848	0.270121	0.16269	0.160103	0.229183	0.22551	0.103078	0.0943957		188.6	0.159938	0.152194	0.15019	0.143074	0.12983	0.121943	0.0755116	0.0718914	0.0444425	0.0449374	0.104652	0.101295	0.0248476	0.0240986
		-26.3831	0.548206			188.8	0.298261	0.290628	0.295025	0.294067	0.27173	0.275851	0.268108	0.270164	0.162821	0.160216	0.228414	0.225612	0.102169	0.094478		188.8	0.159878	0.152194	0.150291	0.143074	0.130178	0.121943	0.075244	0.0719077	0.0446978	0.0449553	0.105304	0.101302	0.0246209	0.024111
		-26.3811	0.544429			189	0.298429	0.290628	0.294889	0.294067	0.271819	0.275855	0.267971	0.270208	0.162693	0.160329	0.228168	0.225713	0.102059	0.0945602		189	0.159778	0.152194	0.150296	0.143074	0.129985	0.121944	0.0749499	0.071924	0.0449332	0.0449732	0.105674	0.101308	0.0240594	0.0241235
		-26.3791	0.541255			189.2	0.298791	0.290628	0.295789	0.294067	0.272589	0.275859	0.269016	0.270252	0.162832	0.160443	0.228705	0.225815	0.10205	0.0946424		189.2	0.16016	0.152194	0.151034	0.143074	0.130163	0.121944	0.0754926	0.0719402	0.0455671	0.044991	0.10544	0.101315	0.0247022	0.0241359
		-26.3771	0.538653			189.4	0.29976	0.290628	0.295616	0.294067	0.272823	0.275863	0.269208	0.270295	0.163473	0.160556	0.229376	0.225916	0.102724	0.0947245		189.4	0.160262	0.152194	0.151561	0.143074	0.130289	0.121945	0.0757027	0.0719564	0.0460975	0.0450088	0.105825	0.101321	0.025065	0.0241484
		-26.3751	0.537754			189.6	0.300246	0.290628	0.295523	0.294067	0.272994	0.275867	0.268907	0.270339	0.163771	0.160669	0.229883	0.226018	0.103698	0.0948066		189.6	0.159417	0.152194	0.151044	0.143074	0.130363	0.121945	0.0746838	0.0719725	0.0463751	0.0450266	0.105671	0.101328	0.0249003	0.0241608
		-26.3731	0.536215			189.8	0.299562	0.290628	0.295437	0.294067	0.273323	0.275871	0.269053	0.270382	0.163698	0.160782	0.229565	0.226119	0.103283	0.0948887		189.8	0.159591	0.152194	0.151481	0.143074	0.13028	0.121946	0.0756135	0.0719886	0.046787	0.0450443	0.105632	0.101334	0.0248568	0.0241732
		-26.3711	0.538316			190	0.300265	0.290628	0.296725	0.294067	0.274079	0.275875	0.269835	0.270425	0.164725	0.160894	0.230958	0.22622	0.104135	0.0949708		190	0.159581	0.152194	0.151021	0.143074	0.130424	0.121946	0.0757844	0.0720046	0.0463728	0.045062	0.104801	0.101341	0.0253305	0.0241856
		-26.3691	0.541827			190.2	0.300834	0.290628	0.296649	0.294067	0.27417	0.275879	0.270103	0.270468	0.165254	0.161007	0.231822	0.22632	0.104501	0.0950528		190.2	0.159207	0.152194	0.151245	0.143074	0.130809	0.121947	0.0755392	0.0720206	0.046002	0.0450797	0.104999	0.101347	0.0254553	0.0241979
		-26.3671	0.542995			190.4	0.299917	0.290628	0.295541	0.294067	0.273336	0.275883	0.269358	0.270511	0.165075	0.16112	0.231059	0.226421	0.103977	0.0951348		190.4	0.159227	0.152194	0.151153	0.143074	0.1306	0.121947	0.075286	0.0720366	0.045866	0.0450973	0.105095	0.101353	0.0248903	0.0242103
		-26.3651	0.542801			190.6	0.299811	0.290628	0.295871	0.294067	0.273103	0.275886	0.2687	0.270553	0.165477	0.161232	0.230335	0.226521	0.10345	0.0952167		190.6	0.159828	0.152194	0.151611	0.143074	0.130133	0.121947	0.0753533	0.0720525	0.0458288	0.0451149	0.10574	0.10136	0.0249693	0.0242226
		-26.3631	0.544009			190.8	0.300176	0.290628	0.296157	0.294067	0.27343	0.27589	0.268956	0.270596	0.165624	0.161345	0.230498	0.226621	0.103179	0.0952987		190.8	0.159787	0.152194	0.151481	0.143074	0.129903	0.121948	0.0753725	0.0720683	0.0450124	0.0451325	0.105708	0.101366	0.0254292	0.0242349
		-26.3611	0.541199			191	0.299158	0.290628	0.295631	0.294067	0.273097	0.275894	0.268987	0.270638	0.164957	0.161457	0.230489	0.226722	0.103022	0.0953805		191	0.160479	0.152194	0.151009	0.143074	0.129523	0.121948	0.075358	0.0720842	0.0449623	0.04515	0.105664	0.101372	0.0248297	0.0242472
		-26.3591	0.538867			191.2	0.298935	0.290628	0.294457	0.294067	0.272217	0.275898	0.268008	0.270681	0.164675	0.161569	0.23036	0.226821	0.102533	0.0954624		191.2	0.160503	0.152194	0.150926	0.143074	0.130002	0.121949	0.075129	0.0720999	0.0455327	0.0451675	0.106059	0.101379	0.0256943	0.0242595
		-26.3571	0.535863			191.4	0.298186	0.290628	0.294019	0.294067	0.271909	0.275902	0.267319	0.270723	0.164717	0.161682	0.230041	0.226921	0.1022	0.0955442		191.4	0.160602	0.152194	0.151175	0.143074	0.129703	0.121949	0.0752324	0.0721157	0.0454263	0.045185	0.105865	0.101385	0.0250926	0.0242717
		-26.3551	0.5366			191.6	0.297897	0.290628	0.293714	0.294067	0.27185	0.275906	0.267313	0.270765	0.163986	0.161794	0.230192	0.227021	0.102044	0.095626		191.6	0.161114	0.152194	0.151443	0.143074	0.129344	0.12195	0.0750469	0.0721314	0.0449662	0.0452025	0.105849	0.101391	0.0255363	0.0242839
		-26.3531	0.537114			191.8	0.297789	0.290628	0.293376	0.294067	0.271624	0.275909	0.266957	0.270806	0.163245	0.161906	0.230249	0.22712	0.102226	0.0957078		191.8	0.161754	0.152194	0.151383	0.143074	0.12951	0.12195	0.075739	0.072147	0.0447195	0.0452199	0.105647	0.101397	0.0252797	0.0242962
		-26.3511	0.534574			192	0.297738	0.290628	0.292688	0.294067	0.271611	0.275913	0.266186	0.270848	0.163816	0.162018	0.230544	0.22722	0.102386	0.0957895		192	0.160972	0.152194	0.150743	0.143074	0.129518	0.12195	0.0747919	0.0721626	0.0453499	0.0452372	0.105719	0.101403	0.0248464	0.0243084
		-26.3491	0.534881			192.2	0.297064	0.290628	0.292806	0.294067	0.271212	0.275917	0.26585	0.27089	0.163384	0.162129	0.229792	0.227319	0.101179	0.0958712		192.2	0.160422	0.152194	0.1507	0.143074	0.129549	0.121951	0.0739453	0.0721782	0.0448339	0.0452546	0.105593	0.101409	0.0241283	0.0243206
		-26.3471	0.536358			192.4	0.297151	0.290628	0.293231	0.294067	0.270949	0.27592	0.26655	0.270931	0.163387	0.162241	0.229693	0.227418	0.100408	0.0959529		192.4	0.161009	0.152194	0.151098	0.143074	0.129827	0.121951	0.0746848	0.0721937	0.0444728	0.0452719	0.105375	0.101415	0.0255935	0.0243328
		-26.3451	0.536509			192.6	0.297682	0.290628	0.29322	0.294067	0.271591	0.275924	0.266663	0.270972	0.163252	0.162353	0.229524	0.227516	0.100152	0.0960345		192.6	0.161244	0.152194	0.151176	0.143074	0.130183	0.121952	0.0749257	0.0722092	0.0451372	0.0452892	0.10575	0.101421	0.0259168	0.0243449
		-26.3431	0.531066			192.8	0.297063	0.290628	0.292107	0.294067	0.271339	0.275928	0.265703	0.271014	0.163125	0.162464	0.228863	0.227615	0.1002	0.0961161		192.8	0.161196	0.152194	0.151569	0.143074	0.13089	0.121952	0.0744698	0.0722246	0.0454352	0.0453064	0.106384	0.101427	0.0264067	0.024357
		-26.3411	0.530916			193	0.297387	0.290628	0.292615	0.294067	0.271656	0.275931	0.265454	0.271055	0.164168	0.162576	0.229315	0.227713	0.100888	0.0961976		193	0.160792	0.152194	0.15125	0.143074	0.130524	0.121952	0.0741332	0.07224	0.0455391	0.0453237	0.105685	0.101433	0.0264951	0.0243692
		-26.3391	0.528791			193.2	0.297814	0.290628	0.293762	0.294067	0.272139	0.275935	0.266516	0.271096	0.164054	0.162687	0.22931	0.227812	0.101183	0.0962792		193.2	0.160225	0.152194	0.150718	0.143074	0.130014	0.121953	0.0743629	0.0722554	0.0450776	0.0453409	0.104927	0.101439	0.027243	0.0243813
		-26.3371	0.529035			193.4	0.297746	0.290628	0.29271	0.294067	0.272221	0.275938	0.266051	0.271136	0.163316	0.162798	0.229216	0.22791	0.101261	0.0963607		193.4	0.160077	0.152194	0.150494	0.143074	0.129952	0.121953	0.0746506	0.0722707	0.0449128	0.045358	0.104575	0.101445	0.0268339	0.0243934
		-26.3351	0.526909			193.6	0.297473	0.290628	0.292334	0.294067	0.272056	0.275942	0.266044	0.271177	0.163107	0.16291	0.229088	0.228008	0.100956	0.0964421		193.6	0.15957	0.152194	0.150521	0.143074	0.130493	0.121954	0.0744114	0.072286	0.0452495	0.0453752	0.104655	0.101451	0.0269565	0.0244054
		-26.3331	0.529814			193.8	0.297659	0.290628	0.293034	0.294067	0.272105	0.275945	0.26608	0.271218	0.164061	0.163021	0.22898	0.228106	0.100588	0.0965235		193.8	0.159337	0.152194	0.150758	0.143074	0.130384	0.121954	0.0745423	0.0723012	0.0453505	0.0453923	0.10433	0.101457	0.0277467	0.0244175
		-26.3311	0.532452			194	0.298048	0.290628	0.293627	0.294067	0.271997	0.275949	0.266701	0.271258	0.164061	0.163132	0.229115	0.228204	0.100573	0.0966049		194	0.158788	0.152194	0.150126	0.143074	0.129684	0.121954	0.0738203	0.0723164	0.0438779	0.0454093	0.103787	0.101463	0.027141	0.0244295
		-26.3291	0.533732			194.2	0.298019	0.290628	0.293011	0.294067	0.271709	0.275952	0.266936	0.271298	0.163193	0.163243	0.228647	0.228301	0.0998089	0.0966863		194.2	0.159136	0.152194	0.150221	0.143074	0.130052	0.121955	0.0742968	0.0723315	0.0442654	0.0454263	0.104208	0.101469	0.0270603	0.0244416
		-26.3271	0.534904			194.4	0.297214	0.290628	0.292362	0.294067	0.27092	0.275956	0.26654	0.271338	0.16289	0.163354	0.227707	0.228398	0.0997108	0.0967676		194.4	0.159224	0.152194	0.149751	0.143074	0.130524	0.121955	0.0737166	0.0723466	0.0441857	0.0454434	0.104667	0.101475	0.0266839	0.0244536
		-26.3251	0.537984			194.6	0.297593	0.290628	0.293106	0.294067	0.271835	0.275959	0.267253	0.271378	0.163613	0.163464	0.228187	0.228496	0.100876	0.0968489		194.6	0.158977	0.152194	0.149712	0.143074	0.130315	0.121956	0.0737661	0.0723617	0.044276	0.0454603	0.104636	0.10148	0.0259068	0.0244656
		-26.3231	0.539141			194.8	0.297888	0.290628	0.293844	0.294067	0.272472	0.275963	0.26843	0.271418	0.163614	0.163575	0.228689	0.228593	0.101135	0.0969302		194.8	0.159845	0.152194	0.14974	0.143074	0.130404	0.121956	0.0747799	0.0723767	0.0438547	0.0454773	0.104129	0.101486	0.0257798	0.0244775
		-26.3211	0.538591			195	0.298188	0.290628	0.293582	0.294067	0.272007	0.275966	0.268892	0.271458	0.163114	0.163686	0.229191	0.22869	0.101252	0.0970114		195	0.159893	0.152194	0.149375	0.143074	0.130262	0.121956	0.0745081	0.0723917	0.0437139	0.0454942	0.104003	0.101492	0.0254761	0.0244895
		-26.3191	0.536175			195.2	0.297415	0.290628	0.292589	0.294067	0.271643	0.275969	0.267941	0.271498	0.163317	0.163796	0.229955	0.228786	0.101606	0.0970926		195.2	0.159698	0.152194	0.149647	0.143074	0.130827	0.121957	0.0738789	0.0724067	0.0434239	0.0455111	0.103634	0.101497	0.024789	0.0245014
		-26.3171	0.535466			195.4	0.297003	0.290628	0.293139	0.294067	0.271957	0.275973	0.268135	0.271537	0.16434	0.163906	0.230407	0.228883	0.102306	0.0971738		195.4	0.16033	0.152194	0.149628	0.143074	0.130759	0.121957	0.0738671	0.0724216	0.0431036	0.0455279	0.102802	0.101503	0.0236993	0.0245134
		-26.3151	0.532901			195.6	0.297892	0.290628	0.29453	0.294067	0.272917	0.275976	0.268846	0.271576	0.165015	0.164017	0.23146	0.228979	0.103783	0.0972549		195.6	0.16032	0.152194	0.149039	0.143074	0.130461	0.121957	0.0740242	0.0724364	0.0428504	0.0455447	0.102198	0.101509	0.0240883	0.0245253
		-26.3131	0.5314			195.8	0.298046	0.290628	0.294769	0.294067	0.273298	0.275979	0.26894	0.271616	0.164866	0.164127	0.231836	0.229076	0.104231	0.097336		195.8	0.160529	0.152194	0.147994	0.143074	0.129927	0.121958	0.0741805	0.0724512	0.0420277	0.0455615	0.101665	0.101514	0.0231103	0.0245372
		-26.3111	0.530309			196	0.297228	0.290628	0.294242	0.294067	0.273439	0.275983	0.268793	0.271655	0.164965	0.164237	0.231708	0.229172	0.104148	0.0974171		196	0.160226	0.152194	0.147604	0.143074	0.130608	0.121958	0.0738412	0.072466	0.0422429	0.0455783	0.101916	0.10152	0.0234377	0.024549
		-26.3091	0.529627			196.2	0.297757	0.290628	0.295105	0.294067	0.274171	0.275986	0.269558	0.271694	0.16585	0.164347	0.232044	0.229268	0.104604	0.0974981		196.2	0.16065	0.152194	0.148323	0.143074	0.131116	0.121958	0.0741845	0.0724808	0.0427636	0.045595	0.102521	0.101526	0.0242809	0.0245609
		-26.3071	0.529717			196.4	0.299077	0.290628	0.296254	0.294067	0.275895	0.275989	0.270968	0.271733	0.166925	0.164457	0.233341	0.229364	0.105415	0.0975791		196.4	0.160808	0.152194	0.148696	0.143074	0.130724	0.121959	0.0751257	0.0724955	0.0423316	0.0456117	0.103096	0.101531	0.0256163	0.0245727
		-26.3051	0.531709			196.6	0.299577	0.290628	0.296787	0.294067	0.276874	0.275992	0.271451	0.271771	0.16674	0.164567	0.234156	0.229459	0.105599	0.0976601		196.6	0.161121	0.152194	0.148582	0.143074	0.130328	0.121959	0.075063	0.0725101	0.0419967	0.0456284	0.103076	0.101537	0.0251384	0.0245846
		-26.3031	0.534825			196.8	0.299563	0.290628	0.296194	0.294067	0.276503	0.275995	0.271204	0.27181	0.166969	0.164677	0.23485	0.229555	0.105863	0.097741		196.8	0.161352	0.152194	0.148913	0.143074	0.131397	0.121959	0.0752674	0.0725248	0.0427456	0.045645	0.103709	0.101542	0.0259927	0.0245964
		-26.3011	0.537356			197	0.299794	0.290628	0.296298	0.294067	0.275944	0.275999	0.270788	0.271848	0.167367	0.164786	0.235205	0.22965	0.105972	0.0978219		197	0.160732	0.152194	0.148721	0.143074	0.131137	0.12196	0.0748849	0.0725393	0.0433531	0.0456616	0.103757	0.101548	0.0263379	0.0246082
		-26.2991	0.539168			197.2	0.299617	0.290628	0.296988	0.294067	0.276209	0.276002	0.271623	0.271887	0.166821	0.164896	0.235169	0.229745	0.105966	0.0979028		197.2	0.160556	0.152194	0.148957	0.143074	0.130358	0.12196	0.0749517	0.0725539	0.0426578	0.0456782	0.103732	0.101553	0.026743	0.02462
		-26.2971	0.540507			197.4	0.300294	0.290628	0.296692	0.294067	0.276	0.276005	0.271298	0.271925	0.166871	0.165005	0.235533	0.22984	0.105795	0.0979837		197.4	0.160421	0.152194	0.149552	0.143074	0.129777	0.121961	0.0749025	0.0725684	0.0427345	0.0456947	0.10328	0.101558	0.0273327	0.0246317
		-26.2951	0.542248			197.6	0.300762	0.290628	0.296506	0.294067	0.274634	0.276008	0.27123	0.271963	0.167069	0.165115	0.235549	0.229935	0.1051	0.0980645		197.6	0.159329	0.152194	0.149824	0.143074	0.129392	0.121961	0.0743147	0.0725829	0.0432053	0.0457113	0.103943	0.101564	0.0276405	0.0246435
		-26.2931	0.540745			197.8	0.300508	0.290628	0.296901	0.294067	0.273982	0.276011	0.270686	0.272001	0.166917	0.165224	0.234879	0.23003	0.104435	0.0981452		197.8	0.158999	0.152194	0.150109	0.143074	0.12883	0.121961	0.0738549	0.0725973	0.0428248	0.0457277	0.103949	0.101569	0.0270468	0.0246552
		-26.2911	0.538565			198	0.301164	0.290628	0.297632	0.294067	0.273515	0.276014	0.270969	0.272039	0.166865	0.165333	0.234537	0.230125	0.104423	0.098226		198	0.159474	0.152194	0.15072	0.143074	0.128416	0.121962	0.0743599	0.0726117	0.0431813	0.0457442	0.104013	0.101574	0.0274418	0.0246669
		-26.2891	0.536084			198.2	0.301652	0.290628	0.297693	0.294067	0.273648	0.276017	0.271507	0.272077	0.166524	0.165443	0.235048	0.230219	0.104543	0.0983067		198.2	0.159184	0.152194	0.150458	0.143074	0.127888	0.121962	0.0742466	0.072626	0.0430621	0.0457606	0.103649	0.10158	0.0272014	0.0246786
		-26.2871	0.535012			198.4	0.301417	0.290628	0.297459	0.294067	0.272661	0.27602	0.270949	0.272114	0.166333	0.165552	0.234228	0.230313	0.104485	0.0983874		198.4	0.159093	0.152194	0.15028	0.143074	0.128136	0.121962	0.0738505	0.0726403	0.0428417	0.045777	0.103747	0.101585	0.026866	0.0246903
		-26.2851	0.535519			198.6	0.301353	0.290628	0.297412	0.294067	0.272114	0.276023	0.270657	0.272152	0.166296	0.165661	0.234033	0.230408	0.104196	0.098468		198.6	0.159007	0.152194	0.150834	0.143074	0.128295	0.121962	0.0742003	0.0726546	0.0433917	0.0457934	0.103801	0.10159	0.0266731	0.024702
		-26.2831	0.537312			198.8	0.301787	0.290628	0.297636	0.294067	0.271798	0.276026	0.27084	0.272189	0.166151	0.165769	0.233874	0.230502	0.103505	0.0985486		198.8	0.159214	0.152194	0.150671	0.143074	0.127875	0.121963	0.0746629	0.0726688	0.0429257	0.0458097	0.103454	0.101596	0.0261728	0.0247136
		-26.2811	0.539148			199	0.302057	0.290628	0.297569	0.294067	0.271844	0.276029	0.271355	0.272227	0.166375	0.165878	0.234165	0.230595	0.103505	0.0986292		199	0.159217	0.152194	0.150178	0.143074	0.127175	0.121963	0.0745391	0.072683	0.0423311	0.045826	0.103549	0.101601	0.0245156	0.0247252
		-26.2791	0.540784			199.2	0.30164	0.290628	0.297324	0.294067	0.271307	0.276032	0.271158	0.272264	0.166734	0.165987	0.233986	0.230689	0.103652	0.0987097		199.2	0.15958	0.152194	0.149593	0.143074	0.12751	0.121963	0.0745548	0.0726972	0.0416758	0.0458423	0.102759	0.101606	0.0235367	0.0247369
		-26.2771	0.544108			199.4	0.30263	0.290628	0.297964	0.294067	0.27172	0.276035	0.270946	0.272301	0.16755	0.166096	0.23429	0.230783	0.104796	0.0987903		199.4	0.159757	0.152194	0.148795	0.143074	0.128252	0.121964	0.0749139	0.0727113	0.04212	0.0458585	0.10301	0.101611	0.0234173	0.0247485
		-26.2751	0.547145			199.6	0.302046	0.290628	0.298295	0.294067	0.271639	0.276038	0.27097	0.272338	0.167263	0.166204	0.234026	0.230876	0.104994	0.0988707		199.6	0.159592	0.152194	0.148051	0.143074	0.127943	0.121964	0.0744326	0.0727253	0.0417677	0.0458748	0.102886	0.101616	0.0223614	0.02476
		-26.2731	0.547485			199.8	0.301696	0.290628	0.297844	0.294067	0.271901	0.276041	0.271317	0.272374	0.166751	0.166313	0.233588	0.230969	0.105371	0.0989512		199.8	0.159549	0.152194	0.147194	0.143074	0.127512	0.121964	0.0749221	0.0727394	0.0411547	0.045891	0.102653	0.101622	0.0213635	0.0247716
		-26.2711	0.546023			200	0.301872	0.290628	0.297471	0.294067	0.272218	0.276044	0.271613	0.272411	0.167781	0.166421	0.234086	0.231062	0.105843	0.0990316		200	0.158711	0.152194	0.146674	0.143074	0.12764	0.121965	0.074733	0.0727534	0.0411935	0.0459071	0.10241	0.101627	0.021638	0.0247832
		-26.2691	0.547944			200.2	0.301684	0.290628	0.297717	0.294067	0.27283	0.276047	0.27178	0.272448	0.168902	0.166529	0.234438	0.231155	0.106366	0.099112		200.2	0.158104	0.152194	0.147187	0.143074	0.127933	0.121965	0.074111	0.0727673	0.0412884	0.0459232	0.102684	0.101632	0.0211685	0.0247947
		-26.2671	0.546358			200.4	0.301918	0.290628	0.298298	0.294067	0.273586	0.276049	0.271999	0.272484	0.169367	0.166637	0.234883	0.231248	0.106181	0.0991923		200.4	0.158123	0.152194	0.147448	0.143074	0.128163	0.121965	0.074277	0.0727813	0.0413147	0.0459393	0.102914	0.101637	0.0210858	0.0248062
		-26.2651	0.543626			200.6	0.302417	0.290628	0.298074	0.294067	0.273398	0.276052	0.271596	0.27252	0.169229	0.166746	0.235407	0.231341	0.106562	0.0992727		200.6	0.157703	0.152194	0.147363	0.143074	0.128295	0.121966	0.0743688	0.0727952	0.0412769	0.0459554	0.102717	0.101642	0.0209162	0.0248177
		-26.2631	0.539442			200.8	0.301834	0.290628	0.296378	0.294067	0.272659	0.276055	0.270798	0.272557	0.169491	0.166854	0.235733	0.231433	0.10658	0.0993529		200.8	0.157167	0.152194	0.147411	0.143074	0.128962	0.121966	0.0741316	0.072809	0.0416204	0.0459715	0.103018	0.101647	0.0212532	0.0248292
		-26.2611	0.536433			201	0.30085	0.290628	0.295616	0.294067	0.272324	0.276058	0.270205	0.272593	0.169774	0.166962	0.235556	0.231526	0.107188	0.0994332		201	0.157194	0.152194	0.147798	0.143074	0.128496	0.121966	0.0741184	0.0728228	0.0420798	0.0459875	0.10285	0.101652	0.0210745	0.0248407
		-26.2591	0.533206			201.2	0.300721	0.290628	0.295862	0.294067	0.27262	0.276061	0.27039	0.272629	0.17037	0.167069	0.23585	0.231618	0.107392	0.0995134		201.2	0.157333	0.152194	0.148379	0.143074	0.12834	0.121966	0.0742924	0.0728366	0.0421276	0.0460035	0.103353	0.101657	0.0213652	0.0248522
		-26.2571	0.532071			201.4	0.30048	0.290628	0.294893	0.294067	0.272302	0.276063	0.270297	0.272665	0.169614	0.167177	0.235576	0.23171	0.107195	0.0995936		201.4	0.157216	0.152194	0.149036	0.143074	0.12809	0.121967	0.0746762	0.0728503	0.0424535	0.0460194	0.103316	0.101662	0.0216044	0.0248636
		-26.2551	0.532597			201.6	0.299482	0.290628	0.293593	0.294067	0.271801	0.276066	0.269895	0.2727	0.168864	0.167285	0.235137	0.231802	0.106853	0.0996738		201.6	0.157869	0.152194	0.149509	0.143074	0.128664	0.121967	0.0755503	0.072864	0.043242	0.0460353	0.104113	0.101667	0.0218064	0.024875
		-26.2531	0.532534			201.8	0.299915	0.290628	0.294164	0.294067	0.272102	0.276069	0.269803	0.272736	0.169258	0.167392	0.234697	0.231893	0.107334	0.0997539		201.8	0.158532	0.152194	0.1497	0.143074	0.129171	0.121967	0.0755958	0.0728777	0.0437422	0.0460512	0.104517	0.101672	0.0218677	0.0248865
		-26.2511	0.534234			202	0.300072	0.290628	0.294442	0.294067	0.272627	0.276072	0.270047	0.272771	0.169675	0.1675	0.234853	0.231985	0.107308	0.099834		202	0.159227	0.152194	0.150145	0.143074	0.129388	0.121968	0.0760612	0.0728913	0.0445921	0.0460671	0.105093	0.101676	0.0224901	0.0248978
		-26.2491	0.533395			202.2	0.299778	0.290628	0.294577	0.294067	0.272708	0.276074	0.271179	0.272807	0.168847	0.167607	0.234664	0.232076	0.106034	0.0999141		202.2	0.159437	0.152194	0.14999	0.143074	0.129241	0.121968	0.0765877	0.0729049	0.044288	0.0460829	0.105343	0.101681	0.0220874	0.0249092
		-26.2471	0.533908			202.4	0.30007	0.290628	0.294251	0.294067	0.272415	0.276077	0.271317	0.272842	0.168631	0.167715	0.234505	0.232168	0.105588	0.0999941		202.4	0.160559	0.152194	0.15065	0.143074	0.130156	0.121968	0.0777837	0.0729185	0.0453568	0.0460988	0.106186	0.101686	0.0232376	0.0249206
		-26.2451	0.532145			202.6	0.299496	0.290628	0.293937	0.294067	0.272388	0.276079	0.271237	0.272877	0.168308	0.167822	0.23443	0.232259	0.105457	0.100074		202.6	0.160732	0.152194	0.151064	0.143074	0.131269	0.121968	0.0781846	0.072932	0.0462677	0.0461145	0.106891	0.101691	0.0240979	0.0249319
		-26.2431	0.528993			202.8	0.29964	0.290628	0.294407	0.294067	0.272942	0.276082	0.272012	0.272912	0.168362	0.167929	0.234241	0.23235	0.105557	0.100154		202.8	0.161716	0.152194	0.151032	0.143074	0.131306	0.121969	0.0783939	0.0729454	0.0465098	0.0461303	0.107175	0.101696	0.0242771	0.0249433
		-26.2411	0.529522			203	0.300563	0.290628	0.295027	0.294067	0.27348	0.276085	0.272947	0.272947	0.169182	0.168036	0.235128	0.232441	0.105805	0.100234		203	0.163238	0.152194	0.151545	0.143074	0.132094	0.121969	0.0793474	0.0729589	0.0469731	0.046146	0.107564	0.101701	0.0257527	0.0249546
		-26.2391	0.528308			203.2	0.300634	0.290628	0.294828	0.294068	0.273321	0.276087	0.273061	0.272982	0.169126	0.168143	0.235796	0.232532	0.10623	0.100314		203.2	0.163686	0.152194	0.151367	0.143074	0.132583	0.121969	0.0796432	0.0729723	0.0467936	0.0461617	0.107163	0.101705	0.0264919	0.0249659
		-26.2371	0.524827			203.4	0.300146	0.290628	0.294268	0.294068	0.27337	0.27609	0.272456	0.273017	0.168892	0.16825	0.235837	0.232622	0.107003	0.100394		203.4	0.164289	0.152194	0.151734	0.143074	0.133238	0.121969	0.0793313	0.0729857	0.0474001	0.0461774	0.107193	0.10171	0.0263729	0.0249772
		-26.2351	0.526091			203.6	0.299577	0.290628	0.295023	0.294068	0.273508	0.276092	0.273262	0.273051	0.169296	0.168357	0.235752	0.232713	0.106846	0.100474		203.6	0.164867	0.152194	0.152233	0.143074	0.133201	0.12197	0.0791907	0.072999	0.0480344	0.046193	0.106811	0.101715	0.0266307	0.0249885
		-26.2331	0.526307			203.8	0.300636	0.290628	0.29578	0.294068	0.274352	0.276095	0.273875	0.273086	0.169925	0.168463	0.236292	0.232803	0.107159	0.100553		203.8	0.164249	0.152194	0.151703	0.143074	0.132622	0.12197	0.0792174	0.0730123	0.0475584	0.0462086	0.105748	0.101719	0.0276012	0.0249997
		-26.2311	0.527261			204	0.299967	0.290628	0.295523	0.294068	0.274009	0.276098	0.273543	0.27312	0.169682	0.16857	0.236646	0.232893	0.10662	0.100633		204	0.163591	0.152194	0.151441	0.143074	0.131892	0.12197	0.0784627	0.0730255	0.0470524	0.0462242	0.105301	0.101724	0.0275928	0.025011
		-26.2291	0.52373			204.2	0.299181	0.290628	0.29492	0.294068	0.273456	0.2761	0.272963	0.273155	0.169656	0.168677	0.236293	0.232983	0.106311	0.100713		204.2	0.163499	0.152194	0.152483	0.143074	0.132396	0.12197	0.0783339	0.0730388	0.0473946	0.0462397	0.10602	0.101729	0.0279758	0.0250222
		-26.2271	0.524227			204.4	0.298944	0.290628	0.294863	0.294068	0.273413	0.276103	0.272822	0.273189	0.169819	0.168783	0.23623	0.233073	0.106721	0.100793		204.4	0.163409	0.152194	0.152753	0.143074	0.132322	0.121971	0.078119	0.073052	0.047945	0.0462553	0.106336	0.101733	0.0281937	0.0250334
		-26.2251	0.526412			204.6	0.299366	0.290628	0.294881	0.294068	0.273342	0.276105	0.27296	0.273223	0.170061	0.168889	0.236738	0.233163	0.107784	0.100872		204.6	0.163436	0.152194	0.152503	0.143074	0.131593	0.121971	0.0781905	0.0730651	0.0475083	0.0462708	0.106244	0.101738	0.0275663	0.0250446
		-26.2231	0.524533			204.8	0.298352	0.290628	0.294509	0.294068	0.272632	0.276107	0.273599	0.273257	0.169843	0.168996	0.236742	0.233252	0.107636	0.100952		204.8	0.163279	0.152194	0.152394	0.143074	0.131343	0.121971	0.0781708	0.0730782	0.0470673	0.0462862	0.105786	0.101743	0.0274996	0.0250558
		-26.2211	0.522299			205	0.297452	0.290628	0.293685	0.294068	0.272156	0.27611	0.272434	0.273291	0.169333	0.169102	0.23635	0.233341	0.107818	0.101032		205	0.162736	0.152194	0.151928	0.143074	0.130817	0.121971	0.0777911	0.0730913	0.0467179	0.0463017	0.105613	0.101747	0.0265369	0.0250669
		-26.2191	0.522363			205.2	0.296677	0.290628	0.294128	0.294068	0.271991	0.276112	0.271831	0.273324	0.169227	0.169208	0.236043	0.233431	0.107688	0.101111		205.2	0.162868	0.152194	0.151745	0.143074	0.130831	0.121972	0.0775794	0.0731043	0.046615	0.0463171	0.105726	0.101752	0.0254518	0.0250781
		-26.2171	0.524405			205.4	0.296399	0.290628	0.294289	0.294068	0.27194	0.276115	0.272091	0.273358	0.168221	0.169314	0.235613	0.23352	0.107329	0.101191		205.4	0.163093	0.152194	0.151589	0.143074	0.130535	0.121972	0.0779153	0.0731174	0.0461142	0.0463325	0.105045	0.101756	0.0250947	0.0250892
		-26.2151	0.522255			205.6	0.296907	0.290628	0.29475	0.294068	0.272338	0.276117	0.271878	0.273392	0.168696	0.16942	0.236151	0.233609	0.108023	0.10127		205.6	0.164001	0.152194	0.151647	0.143074	0.131071	0.121972	0.0787947	0.0731303	0.0464483	0.0463478	0.105887	0.101761	0.0252773	0.0251003
		-26.2131	0.519009			205.8	0.297171	0.290628	0.294424	0.294068	0.27241	0.27612	0.271514	0.273425	0.168546	0.169526	0.235736	0.233698	0.108002	0.10135		205.8	0.163497	0.152194	0.150837	0.143074	0.130564	0.121972	0.0781703	0.0731433	0.0460192	0.0463631	0.105957	0.101765	0.023608	0.0251115
		-26.2111	0.519698			206	0.297027	0.290628	0.294992	0.294068	0.273073	0.276122	0.271895	0.273458	0.168881	0.169632	0.236023	0.233786	0.107867	0.101429		206	0.16415	0.152194	0.1517	0.143074	0.131161	0.121973	0.0786464	0.0731562	0.0460156	0.0463785	0.106474	0.10177	0.0231271	0.0251225
		-26.2091	0.51329			206.2	0.297995	0.290628	0.296032	0.294068	0.273496	0.276124	0.272284	0.273491	0.169247	0.169737	0.236439	0.233875	0.108031	0.101509		206.2	0.163957	0.152194	0.151524	0.143074	0.131063	0.121973	0.0788872	0.073169	0.045432	0.0463937	0.10642	0.101774	0.0232452	0.0251336
		-26.2071	0.507464			206.4	0.298987	0.290628	0.295938	0.294068	0.273858	0.276127	0.272093	0.273525	0.169304	0.169843	0.236986	0.233963	0.109048	0.101588		206.4	0.163656	0.152194	0.151331	0.143074	0.131167	0.121973	0.0791007	0.0731819	0.0449234	0.046409	0.106108	0.101779	0.0228797	0.0251447
		-26.2051	0.500093			206.6	0.298672	0.290628	0.29537	0.294068	0.273171	0.276129	0.270926	0.273558	0.16914	0.169949	0.236492	0.234052	0.108834	0.101667		206.6	0.163151	0.152194	0.151023	0.143074	0.131744	0.121973	0.07861	0.0731947	0.0447182	0.0464242	0.105488	0.101783	0.0224693	0.0251557
		-26.2031	0.498657			206.8	0.299896	0.290628	0.296075	0.294068	0.273504	0.276131	0.270869	0.27359	0.170471	0.170054	0.236855	0.23414	0.109521	0.101747		206.8	0.163553	0.152194	0.15129	0.143074	0.132088	0.121974	0.0783933	0.0732074	0.0446716	0.0464394	0.105182	0.101787	0.0232566	0.0251667
		-26.2011	0.49682			207	0.3009	0.290628	0.296116	0.294068	0.273915	0.276134	0.271506	0.273623	0.171104	0.170159	0.237357	0.234228	0.109238	0.101826		207	0.16322	0.152194	0.151457	0.143074	0.132218	0.121974	0.0787773	0.0732202	0.0446869	0.0464545	0.104487	0.101792	0.0236702	0.0251777
		-26.1991	0.494211			207.2	0.300698	0.290628	0.295255	0.294068	0.273734	0.276136	0.271505	0.273656	0.170347	0.170265	0.237182	0.234316	0.109248	0.101905		207.2	0.162476	0.152194	0.150998	0.143074	0.131985	0.121974	0.0786334	0.0732329	0.043886	0.0464697	0.103711	0.101796	0.0225089	0.0251887
		-26.1971	0.495868			207.4	0.300985	0.290628	0.294758	0.294068	0.273013	0.276138	0.270407	0.273688	0.17007	0.17037	0.236552	0.234403	0.10929	0.101984		207.4	0.161946	0.152194	0.151247	0.143074	0.132315	0.121974	0.0779663	0.0732455	0.0443486	0.0464848	0.103095	0.1018	0.0228373	0.0251997
		-26.1951	0.499361			207.6	0.301992	0.290628	0.295452	0.294068	0.273531	0.27614	0.270193	0.273721	0.170778	0.170475	0.236595	0.234491	0.108822	0.102064		207.6	0.161081	0.152194	0.151299	0.143074	0.132649	0.121974	0.0776687	0.0732582	0.0449723	0.0464999	0.103333	0.101805	0.0237622	0.0252107
		-26.1931	0.504817			207.8	0.30209	0.290628	0.296165	0.294068	0.273326	0.276143	0.27029	0.273753	0.170136	0.17058	0.236437	0.234578	0.108661	0.102143		207.8	0.160385	0.152194	0.150966	0.143074	0.131705	0.121975	0.0771176	0.0732707	0.0441668	0.0465149	0.102845	0.101809	0.0236631	0.0252217
		-26.1911	0.504293			208	0.301807	0.290628	0.295696	0.294068	0.272555	0.276145	0.270136	0.273785	0.169341	0.170685	0.236606	0.234666	0.108328	0.102222		208	0.160133	0.152194	0.151221	0.143074	0.13144	0.121975	0.0773336	0.0732833	0.0441488	0.0465299	0.103067	0.101813	0.0236339	0.0252326
		-26.1891	0.502357			208.2	0.301435	0.290628	0.294784	0.294068	0.272406	0.276147	0.270179	0.273818	0.169765	0.17079	0.236257	0.234753	0.108842	0.102301		208.2	0.159732	0.152194	0.151118	0.143074	0.131476	0.121975	0.0772358	0.0732958	0.0441974	0.0465449	0.103254	0.101817	0.0243463	0.0252435
		-26.1871	0.501828			208.4	0.30106	0.290628	0.295201	0.294068	0.272955	0.276149	0.270236	0.27385	0.170605	0.170894	0.236201	0.23484	0.109441	0.10238		208.4	0.159854	0.152194	0.151217	0.143074	0.131513	0.121975	0.0769594	0.0733083	0.0443502	0.0465599	0.103292	0.101822	0.0243964	0.0252544
		-26.1851	0.503077			208.6	0.301968	0.290628	0.296281	0.294068	0.273484	0.276151	0.271387	0.273882	0.17137	0.170999	0.236601	0.234927	0.109582	0.102459		208.6	0.160453	0.152194	0.151532	0.143074	0.131693	0.121976	0.0771715	0.0733208	0.0449013	0.0465748	0.103773	0.101826	0.0252356	0.0252653
		-26.1831	0.50202			208.8	0.301128	0.290628	0.295622	0.294068	0.273351	0.276154	0.271533	0.273913	0.17083	0.171104	0.236406	0.235013	0.10925	0.102538		208.8	0.159347	0.152194	0.151112	0.143074	0.130981	0.121976	0.0766333	0.0733332	0.0441938	0.0465897	0.103629	0.10183	0.0260112	0.0252762
		-26.1811	0.502842			209	0.299653	0.290628	0.294391	0.294068	0.272888	0.276156	0.269895	0.273945	0.170388	0.171208	0.235719	0.2351	0.108291	0.102617		209	0.15922	0.152194	0.150593	0.143074	0.13058	0.121976	0.0767083	0.0733456	0.0436875	0.0466046	0.103801	0.101834	0.0252559	0.025287
		-26.1791	0.500544			209.2	0.300051	0.290628	0.295348	0.294068	0.272562	0.276158	0.27027	0.273977	0.171637	0.171313	0.235442	0.235186	0.108145	0.102696		209.2	0.160374	0.152194	0.151073	0.143074	0.130752	0.121976	0.0769371	0.073358	0.0443639	0.0466195	0.104215	0.101838	0.0251926	0.0252979
		-26.1771	0.501721			209.4	0.300213	0.290628	0.295891	0.294068	0.273356	0.27616	0.270896	0.274008	0.171804	0.171417	0.235236	0.235273	0.107688	0.102775		209.4	0.160838	0.152194	0.151416	0.143074	0.130909	0.121976	0.0771483	0.0733703	0.0447279	0.0466343	0.105019	0.101843	0.0260214	0.0253087
		-26.1751	0.502381			209.6	0.300391	0.290628	0.295693	0.294068	0.274069	0.276162	0.2715	0.27404	0.17212	0.171521	0.235368	0.235359	0.108505	0.102854		209.6	0.161154	0.152194	0.151628	0.143074	0.130517	0.121977	0.0775825	0.0733826	0.0444971	0.0466491	0.10542	0.101847	0.0255947	0.0253195
		-26.1731	0.502491			209.8	0.299558	0.290628	0.294611	0.294068	0.273363	0.276164	0.270894	0.274071	0.171937	0.171625	0.234598	0.235445	0.10753	0.102933		209.8	0.160732	0.152194	0.151141	0.143074	0.130144	0.121977	0.077282	0.0733948	0.0442457	0.0466639	0.105411	0.101851	0.0246547	0.0253304
		-26.1711	0.499042			210	0.300421	0.290628	0.295685	0.294068	0.273844	0.276166	0.271588	0.274102	0.173536	0.17173	0.235112	0.235531	0.108177	0.103011		210	0.160284	0.152194	0.151182	0.143074	0.130461	0.121977	0.0767197	0.073407	0.0443872	0.0466787	0.105373	0.101855	0.0240473	0.0253411
		-26.1691	0.49508			210.2	0.301074	0.290628	0.296507	0.294068	0.274231	0.276168	0.271765	0.274133	0.17427	0.171834	0.235434	0.235617	0.108509	0.10309		210.2	0.159099	0.152194	0.150651	0.143074	0.12967	0.121977	0.0762766	0.0734192	0.0439811	0.0466934	0.105104	0.101859	0.0233665	0.0253519
		-26.1671	0.497946			210.4	0.301393	0.290628	0.296344	0.294068	0.273639	0.27617	0.272359	0.274164	0.173757	0.171937	0.235461	0.235702	0.108504	0.103169		210.4	0.159057	0.152194	0.150985	0.143074	0.129664	0.121977	0.0767394	0.0734314	0.0442503	0.0467081	0.105125	0.101863	0.0231009	0.0253627
		-26.1651	0.496617			210.6	0.300956	0.290628	0.295232	0.294068	0.272359	0.276172	0.271398	0.274195	0.173322	0.172041	0.23489	0.235788	0.107843	0.103248		210.6	0.158907	0.152194	0.150622	0.143074	0.129509	0.121978	0.0765935	0.0734435	0.0445413	0.0467228	0.104155	0.101867	0.0234047	0.0253734
		-26.1631	0.494546			210.8	0.301336	0.290628	0.294469	0.294068	0.272084	0.276174	0.271309	0.274226	0.173504	0.172145	0.234821	0.235873	0.108263	0.103326		210.8	0.158362	0.152194	0.150628	0.143074	0.129432	0.121978	0.0760978	0.0734556	0.0444537	0.0467374	0.104338	0.101871	0.0234009	0.0253841
		-26.1611	0.493699			211	0.302	0.290628	0.294874	0.294068	0.271916	0.276177	0.271996	0.274257	0.173621	0.172249	0.2349	0.235958	0.107993	0.103405		211	0.157663	0.152194	0.15045	0.143074	0.129012	0.121978	0.075758	0.0734676	0.0447316	0.046752	0.103995	0.101875	0.0226317	0.0253949
		-26.1591	0.494116			211.2	0.302152	0.290628	0.295263	0.294068	0.271866	0.276179	0.271962	0.274288	0.172968	0.172352	0.23518	0.236043	0.108201	0.103484		211.2	0.15683	0.152194	0.149972	0.143074	0.128754	0.121978	0.0749024	0.0734797	0.0443039	0.0467666	0.103283	0.101879	0.0225883	0.0254055
		-26.1571	0.496304			211.4	0.302112	0.290628	0.295138	0.294068	0.271388	0.276181	0.271586	0.274318	0.172618	0.172456	0.235497	0.236128	0.108337	0.103562		211.4	0.156346	0.152194	0.149369	0.143074	0.128365	0.121978	0.0743197	0.0734917	0.0438994	0.0467812	0.102693	0.101883	0.0226578	0.0254162
		-26.1551	0.498309			211.6	0.301411	0.290628	0.295406	0.294068	0.27132	0.276182	0.271338	0.274348	0.172518	0.172559	0.235647	0.236213	0.107791	0.103641		211.6	0.156571	0.152194	0.149625	0.143074	0.128678	0.121979	0.0742058	0.0735036	0.0440307	0.0467957	0.102898	0.101887	0.0221901	0.0254269
		-26.1531	0.49793			211.8	0.301493	0.290628	0.296126	0.294068	0.271454	0.276184	0.272019	0.274379	0.172367	0.172663	0.236301	0.236298	0.108226	0.103719		211.8	0.157055	0.152194	0.149657	0.143074	0.128953	0.121979	0.0745563	0.0735155	0.044036	0.0468102	0.10305	0.101891	0.0223439	0.0254376
		-26.1511	0.497128			212	0.302053	0.290628	0.295618	0.294068	0.271742	0.276186	0.272471	0.274409	0.172075	0.172766	0.23733	0.236382	0.1083	0.103798		212	0.156666	0.152194	0.149213	0.143074	0.128495	0.121979	0.0745913	0.0735274	0.0438155	0.0468247	0.103246	0.101895	0.0221342	0.0254482
		-26.1491	0.498963			212.2	0.301218	0.290628	0.295127	0.294068	0.271663	0.276188	0.272272	0.274439	0.17145	0.172869	0.237101	0.236467	0.108456	0.103876		212.2	0.156793	0.152194	0.148832	0.143074	0.127957	0.121979	0.0751188	0.0735393	0.0431652	0.0468392	0.103258	0.101898	0.0222291	0.0254588
		-26.1471	0.498945			212.4	0.301234	0.290628	0.296127	0.294068	0.272243	0.27619	0.272019	0.274469	0.172444	0.172972	0.23754	0.236551	0.108668	0.103955		212.4	0.157438	0.152194	0.149873	0.143074	0.12899	0.121979	0.0753908	0.0735511	0.0438806	0.0468536	0.104317	0.101902	0.0234426	0.0254694
		-26.1451	0.496553			212.6	0.301682	0.290628	0.29648	0.294068	0.272956	0.276192	0.272936	0.274499	0.17301	0.173075	0.237861	0.236635	0.109546	0.104033		212.6	0.157189	0.152194	0.149672	0.143074	0.129155	0.12198	0.0750842	0.0735629	0.0435289	0.046868	0.104803	0.101906	0.0237422	0.02548
		-26.1431	0.493719			212.8	0.301436	0.290628	0.296834	0.294068	0.273946	0.276194	0.273569	0.274529	0.17305	0.173178	0.238112	0.236719	0.110455	0.104111		212.8	0.157283	0.152194	0.149639	0.143074	0.128593	0.12198	0.0752734	0.0735747	0.0429266	0.0468824	0.105057	0.10191	0.0237115	0.0254906
		-26.1411	0.494061			213	0.301702	0.290628	0.297316	0.294068	0.274149	0.276196	0.273783	0.274559	0.173824	0.173281	0.238092	0.236803	0.110658	0.10419		213	0.158028	0.152194	0.149795	0.143074	0.128464	0.12198	0.0758754	0.0735864	0.0430082	0.0468968	0.105442	0.101914	0.0233864	0.0255012
		-26.1391	0.497591			213.2	0.301695	0.290628	0.297309	0.294068	0.27419	0.276198	0.27416	0.274588	0.174744	0.173384	0.23777	0.236886	0.111292	0.104268		213.2	0.158217	0.152194	0.149428	0.143074	0.12829	0.12198	0.0756098	0.0735981	0.0432181	0.0469111	0.105272	0.101918	0.0235061	0.0255117
		-26.1371	0.497622			213.4	0.301002	0.290628	0.297676	0.294068	0.27463	0.2762	0.274306	0.274618	0.174843	0.173486	0.236978	0.23697	0.111569	0.104346		213.4	0.157853	0.152194	0.148598	0.143074	0.127425	0.12198	0.0748329	0.0736098	0.0427352	0.0469254	0.104679	0.101921	0.0223407	0.0255223
		-26.1351	0.49541			213.6	0.301435	0.290628	0.297875	0.294068	0.275204	0.276202	0.275035	0.274647	0.174964	0.173589	0.237231	0.237054	0.111885	0.104425		213.6	0.158205	0.152194	0.148687	0.143074	0.127256	0.12198	0.0751764	0.0736214	0.0427196	0.0469397	0.104617	0.101925	0.0224249	0.0255328
		-26.1331	0.496499			213.8	0.301634	0.290628	0.298494	0.294068	0.27516	0.276203	0.274856	0.274677	0.175685	0.173691	0.23746	0.237137	0.111985	0.104503		213.8	0.157958	0.152194	0.1481	0.143074	0.127229	0.121981	0.0753132	0.073633	0.0432585	0.0469539	0.104581	0.101929	0.0227591	0.0255433
		-26.1311	0.496678			214	0.301924	0.290628	0.298797	0.294068	0.275748	0.276205	0.275169	0.274706	0.176696	0.173794	0.238307	0.23722	0.112928	0.104581		214	0.157177	0.152194	0.14733	0.143074	0.126758	0.121981	0.0747407	0.0736446	0.0428191	0.0469682	0.103994	0.101933	0.0214618	0.0255538
		-26.1291	0.4965			214.2	0.301931	0.290628	0.29907	0.294068	0.275364	0.276207	0.274953	0.274735	0.176851	0.173896	0.237988	0.237303	0.112852	0.104659		214.2	0.156951	0.152194	0.147729	0.143074	0.126862	0.121981	0.0748518	0.0736562	0.04328	0.0469823	0.103978	0.101936	0.0220268	0.0255643
		-26.1271	0.493635			214.4	0.302627	0.290628	0.299261	0.294068	0.275385	0.276209	0.275857	0.274764	0.177313	0.173998	0.23827	0.237386	0.113546	0.104737		214.4	0.157214	0.152194	0.147728	0.143074	0.126514	0.121981	0.0749529	0.0736677	0.0436919	0.0469965	0.103978	0.10194	0.0218699	0.0255748
		-26.1251	0.493803			214.6	0.302598	0.290628	0.29858	0.294068	0.275155	0.276211	0.275277	0.274793	0.176992	0.174101	0.238035	0.237469	0.113685	0.104815		214.6	0.156972	0.152194	0.147241	0.143074	0.125598	0.121981	0.0746593	0.0736791	0.0432722	0.0470107	0.103279	0.101944	0.0218248	0.0255852
		-26.1231	0.495799			214.8	0.302206	0.290628	0.298064	0.294068	0.274876	0.276213	0.274847	0.274822	0.177112	0.174203	0.237631	0.237551	0.113545	0.104893		214.8	0.15692	0.152194	0.147244	0.143074	0.126041	0.121981	0.0742226	0.0736906	0.0435835	0.0470248	0.103436	0.101947	0.0221422	0.0255957
		-26.1211	0.494609			215	0.302416	0.290628	0.298405	0.294068	0.274582	0.276214	0.274627	0.274851	0.177339	0.174305	0.237177	0.237634	0.113052	0.104971		215	0.156718	0.152194	0.146981	0.143074	0.126945	0.121982	0.0735436	0.073702	0.0441628	0.0470389	0.103077	0.101951	0.0226567	0.0256061
		-26.1191	0.496026			215.2	0.302178	0.290628	0.298529	0.294068	0.274802	0.276216	0.275013	0.27488	0.176733	0.174407	0.237944	0.237716	0.11268	0.105049		215.2	0.156611	0.152194	0.146994	0.143074	0.126756	0.121982	0.0732198	0.0737134	0.0438919	0.047053	0.102515	0.101955	0.022272	0.0256165
		-26.1171	0.495152			215.4	0.301441	0.290628	0.29794	0.294068	0.274269	0.276218	0.274947	0.274908	0.176235	0.174508	0.237828	0.237798	0.112291	0.105127		215.4	0.156545	0.152194	0.146933	0.143074	0.126625	0.121982	0.0734839	0.0737248	0.0435651	0.047067	0.101806	0.101958	0.0217739	0.0256269
		-26.1151	0.49585			215.6	0.3008	0.290628	0.29764	0.294068	0.274101	0.27622	0.274802	0.274937	0.176097	0.17461	0.238009	0.237881	0.111769	0.105205		215.6	0.155688	0.152194	0.147237	0.143074	0.126706	0.121982	0.0734913	0.0737361	0.043783	0.047081	0.101996	0.101962	0.0217434	0.0256373
		-26.1131	0.497404			215.8	0.300796	0.290628	0.297258	0.294068	0.273725	0.276221	0.274593	0.274965	0.176101	0.174712	0.237846	0.237963	0.111697	0.105283		215.8	0.154937	0.152194	0.147693	0.143074	0.127317	0.121982	0.0730741	0.0737474	0.0436875	0.047095	0.102424	0.101965	0.0220836	0.0256476
		-26.1111	0.497171			216	0.300357	0.290628	0.297468	0.294068	0.273257	0.276223	0.275125	0.274994	0.175439	0.174814	0.237563	0.238044	0.111121	0.105361		216	0.154844	0.152194	0.148194	0.143074	0.12731	0.121982	0.0728748	0.0737586	0.0434618	0.047109	0.102872	0.101969	0.0224265	0.025658
		-26.1091	0.500071			216.2	0.299407	0.290628	0.29703	0.294068	0.273193	0.276225	0.27498	0.275022	0.174934	0.174915	0.237392	0.238126	0.110673	0.105439		216.2	0.154716	0.152194	0.148465	0.143074	0.127176	0.121983	0.0734296	0.0737699	0.0428693	0.0471229	0.102681	0.101972	0.0227794	0.0256683
		-26.1071	0.502716			216.4	0.299119	0.290628	0.297182	0.294068	0.273417	0.276226	0.274752	0.27505	0.175757	0.175016	0.237732	0.238208	0.110813	0.105517		216.4	0.154586	0.152194	0.148662	0.143074	0.127717	0.121983	0.0730885	0.0737811	0.0424633	0.0471368	0.102789	0.101976	0.0231097	0.0256787
		-26.1051	0.505801			216.6	0.299746	0.290628	0.297562	0.294068	0.273557	0.276228	0.275636	0.275078	0.176181	0.175118	0.238213	0.238289	0.11155	0.105594		216.6	0.155362	0.152194	0.148775	0.143074	0.128064	0.121983	0.073551	0.0737923	0.0425096	0.0471507	0.102473	0.10198	0.0235628	0.025689
		-26.1031	0.504533			216.8	0.300471	0.290628	0.298707	0.294068	0.274236	0.27623	0.276794	0.275106	0.177303	0.175219	0.238756	0.23837	0.112171	0.105672		216.8	0.156544	0.152194	0.149889	0.143074	0.128772	0.121983	0.0741949	0.0738034	0.0438146	0.0471646	0.103601	0.101983	0.0245949	0.0256993
		-26.1011	0.502428			217	0.30036	0.290628	0.29804	0.294068	0.274093	0.276231	0.276845	0.275134	0.177303	0.17532	0.238942	0.238452	0.112387	0.10575		217	0.156672	0.152194	0.150026	0.143074	0.128808	0.121983	0.0745219	0.0738145	0.043831	0.0471784	0.103835	0.101986	0.0246004	0.0257095
		-26.0991	0.504731			217.2	0.29883	0.290628	0.296973	0.294068	0.273592	0.276233	0.276004	0.275162	0.176652	0.175421	0.238736	0.238533	0.112238	0.105828		217.2	0.156198	0.152194	0.149948	0.143074	0.128774	0.121983	0.0745096	0.0738256	0.0434563	0.0471923	0.103421	0.10199	0.0245397	0.0257198
		-26.0971	0.50425			217.4	0.299329	0.290628	0.297598	0.294068	0.274111	0.276235	0.275765	0.27519	0.17701	0.175522	0.238675	0.238614	0.112149	0.105905		217.4	0.156304	0.152194	0.149924	0.143074	0.128876	0.121983	0.0742475	0.0738367	0.0436944	0.047206	0.104196	0.101993	0.0244116	0.0257301
		-26.0951	0.500701			217.6	0.300589	0.290628	0.29852	0.294068	0.275077	0.276236	0.276569	0.275217	0.177586	0.175623	0.239798	0.238694	0.113145	0.105983		217.6	0.157168	0.152194	0.150761	0.143074	0.129863	0.121984	0.0751291	0.0738477	0.0449502	0.0472198	0.105354	0.101997	0.0259737	0.0257403
		-26.0931	0.497128			217.8	0.301011	0.290628	0.299565	0.294068	0.275076	0.276238	0.276963	0.275245	0.178183	0.175724	0.240599	0.238775	0.113812	0.10606		217.8	0.157922	0.152194	0.150722	0.143074	0.12988	0.121984	0.0753676	0.0738587	0.0448921	0.0472336	0.105607	0.102	0.0256268	0.0257505
		-26.0911	0.495176			218	0.300981	0.290628	0.298887	0.294068	0.274545	0.27624	0.276514	0.275272	0.177802	0.175825	0.240986	0.238856	0.113584	0.106138		218	0.158323	0.152194	0.150708	0.143074	0.129903	0.121984	0.0759707	0.0738696	0.0449449	0.0472473	0.106096	0.102004	0.0255844	0.0257607
		-26.0891	0.496141			218.2	0.30102	0.290628	0.298966	0.294068	0.274402	0.276241	0.275979	0.2753	0.177693	0.175926	0.240077	0.238936	0.113703	0.106215		218.2	0.158817	0.152194	0.151267	0.143074	0.130141	0.121984	0.0759119	0.0738806	0.0456749	0.047261	0.106491	0.102007	0.0255949	0.0257709
		-26.0871	0.494061			218.4	0.300766	0.290628	0.298956	0.294068	0.274758	0.276243	0.276117	0.275327	0.17825	0.176026	0.240206	0.239016	0.113946	0.106293		218.4	0.159032	0.152194	0.151434	0.143074	0.129722	0.121984	0.0759461	0.0738915	0.0459071	0.0472746	0.106763	0.10201	0.0250134	0.0257811
		-26.0851	0.492673			218.6	0.300235	0.290628	0.298171	0.294068	0.274564	0.276244	0.275635	0.275354	0.177077	0.176127	0.239648	0.239096	0.113752	0.10637		218.6	0.159088	0.152194	0.151788	0.143074	0.129823	0.121984	0.076343	0.0739023	0.0461686	0.0472883	0.107082	0.102014	0.0260678	0.0257913
		-26.0831	0.493911			218.8	0.29989	0.290628	0.297335	0.294068	0.274152	0.276246	0.274769	0.275381	0.176775	0.176227	0.239136	0.239177	0.113041	0.106448		218.8	0.159309	0.152194	0.151877	0.143074	0.130837	0.121984	0.0769502	0.0739132	0.0467027	0.0473019	0.107594	0.102017	0.0263806	0.0258014
		-26.0811	0.492124			219	0.299877	0.290628	0.296639	0.294068	0.273557	0.276247	0.274467	0.275408	0.176032	0.176328	0.238748	0.239256	0.112833	0.106525		219	0.159202	0.152194	0.151389	0.143074	0.1306	0.121985	0.0764432	0.073924	0.0466899	0.0473155	0.107578	0.10202	0.025728	0.0258116
		-26.0791	0.493644			219.2	0.300362	0.290628	0.29755	0.294068	0.27383	0.276249	0.275327	0.275435	0.176899	0.176428	0.238878	0.239336	0.112988	0.106603		219.2	0.158965	0.152194	0.151233	0.143074	0.129873	0.121985	0.0760609	0.0739348	0.0465082	0.047329	0.107481	0.102024	0.0248287	0.0258217
		-26.0771	0.493111			219.4	0.301175	0.290628	0.298058	0.294068	0.273472	0.276251	0.27515	0.275462	0.177283	0.176528	0.23821	0.239416	0.112571	0.10668		219.4	0.158853	0.152194	0.1512	0.143074	0.129685	0.121985	0.0764761	0.0739455	0.0459327	0.0473426	0.10724	0.102027	0.0256284	0.0258318
		-26.0751	0.492321			219.6	0.300948	0.290628	0.297366	0.294068	0.273284	0.276252	0.274782	0.275489	0.177398	0.176629	0.238071	0.239495	0.112113	0.106757		219.6	0.158806	0.152194	0.15109	0.143074	0.129612	0.121985	0.0765895	0.0739563	0.0452586	0.0473561	0.107976	0.10203	0.0255564	0.0258419
		-26.0731	0.488144			219.8	0.300914	0.290628	0.296855	0.294068	0.273155	0.276254	0.274126	0.275516	0.178215	0.176729	0.237605	0.239575	0.111582	0.106834		219.8	0.159564	0.152194	0.152102	0.143074	0.13056	0.121985	0.076808	0.073967	0.045642	0.0473696	0.108818	0.102034	0.0262453	0.025852
		-26.0711	0.486631			220	0.301242	0.290628	0.297801	0.294068	0.274083	0.276255	0.274941	0.275542	0.1787	0.176829	0.237754	0.239654	0.111267	0.106912		220	0.15992	0.152194	0.151955	0.143074	0.130506	0.121985	0.0762938	0.0739776	0.0454664	0.0473831	0.109192	0.102037	0.0262051	0.0258621
		-26.0691	0.488558			220.2	0.301336	0.290628	0.297906	0.294068	0.274557	0.276257	0.27528	0.275569	0.178913	0.176928	0.238134	0.239733	0.111371	0.106989		220.2	0.159457	0.152194	0.151734	0.143074	0.129375	0.121985	0.0759596	0.0739883	0.0447659	0.0473965	0.108375	0.10204	0.0258156	0.0258721
		-26.0671	0.488483			220.4	0.301817	0.290628	0.298912	0.294068	0.274436	0.276258	0.276025	0.275595	0.179551	0.177028	0.238653	0.239812	0.111543	0.107066		220.4	0.160051	0.152194	0.152009	0.143074	0.129632	0.121986	0.0764941	0.0739989	0.0449431	0.0474099	0.108064	0.102043	0.0262318	0.0258822
		-26.0651	0.489158			220.6	0.302674	0.290628	0.299286	0.294068	0.274544	0.27626	0.276631	0.275621	0.180325	0.177128	0.23909	0.239891	0.111984	0.107143		220.6	0.160351	0.152194	0.152475	0.143074	0.130373	0.121986	0.0766797	0.0740095	0.0455553	0.0474233	0.107992	0.102047	0.027238	0.0258922
		-26.0631	0.485705			220.8	0.302385	0.290628	0.299533	0.294068	0.27521	0.276261	0.277013	0.275648	0.181299	0.177228	0.240091	0.23997	0.112537	0.10722		220.8	0.159207	0.152194	0.152437	0.143074	0.130531	0.121986	0.0759	0.07402	0.0454768	0.0474367	0.108194	0.10205	0.0267595	0.0259022
		-26.0612	0.488279			221	0.30231	0.290628	0.30016	0.294068	0.275952	0.276263	0.277492	0.275674	0.181079	0.177327	0.240865	0.240048	0.113207	0.107297		221	0.15916	0.152194	0.152642	0.143074	0.130237	0.121986	0.0758872	0.0740306	0.0454434	0.0474501	0.107517	0.102053	0.0266509	0.0259122
		-26.0591	0.489244			221.2	0.302549	0.290628	0.301012	0.294068	0.27637	0.276264	0.278138	0.2757	0.181144	0.177427	0.241604	0.240127	0.113731	0.107374		221.2	0.158596	0.152194	0.152618	0.143074	0.129635	0.121986	0.0759735	0.074041	0.0451191	0.0474634	0.106857	0.102056	0.0270968	0.0259222
		-26.0572	0.490198			221.4	0.30267	0.290628	0.301271	0.294068	0.276857	0.276265	0.278475	0.275726	0.1816	0.177526	0.242072	0.240205	0.114308	0.107451		221.4	0.158712	0.152194	0.152153	0.143074	0.130102	0.121986	0.075832	0.0740515	0.0453046	0.0474767	0.107118	0.102059	0.0268062	0.0259322
		-26.0552	0.488171			221.6	0.303034	0.290628	0.302431	0.294068	0.276912	0.276267	0.279089	0.275752	0.182667	0.177626	0.242757	0.240283	0.115168	0.107528		221.6	0.158871	0.152194	0.152233	0.143074	0.130522	0.121986	0.0757975	0.074062	0.0456707	0.0474899	0.106768	0.102062	0.0268255	0.0259422
		-26.0531	0.487403			221.8	0.302639	0.290628	0.302596	0.294068	0.276955	0.276268	0.279701	0.275778	0.182283	0.177725	0.242766	0.240362	0.114644	0.107605		221.8	0.158945	0.152194	0.152425	0.143074	0.130275	0.121986	0.0756836	0.0740724	0.0454534	0.0475032	0.106562	0.102066	0.0267792	0.0259521
		-26.0512	0.490518			222	0.30173	0.290628	0.302052	0.294068	0.277371	0.27627	0.279303	0.275803	0.181573	0.177824	0.242885	0.24044	0.114543	0.107682		222	0.15842	0.152194	0.15234	0.143074	0.129328	0.121987	0.0761079	0.0740827	0.045037	0.0475164	0.105998	0.102069	0.026652	0.0259621
		-26.0492	0.48923			222.2	0.301134	0.290628	0.301445	0.294068	0.277504	0.276271	0.278568	0.275829	0.18124	0.177923	0.242305	0.240517	0.114728	0.107759		222.2	0.158018	0.152194	0.152023	0.143074	0.129173	0.121987	0.0755909	0.0740931	0.0445987	0.0475296	0.105285	0.102072	0.0254773	0.025972
		-26.0472	0.487833			222.4	0.302004	0.290628	0.302178	0.294068	0.277867	0.276273	0.27877	0.275855	0.181913	0.178022	0.242952	0.240595	0.114993	0.107836		222.4	0.157082	0.152194	0.151587	0.143074	0.128582	0.121987	0.0753777	0.0741034	0.0447255	0.0475428	0.104855	0.102075	0.0252663	0.0259819
		-26.0452	0.485333			222.6	0.30234	0.290628	0.302071	0.294068	0.278285	0.276274	0.279409	0.27588	0.181004	0.178121	0.242846	0.240673	0.115559	0.107913		222.6	0.156157	0.152194	0.151004	0.143074	0.12793	0.121987	0.0750919	0.0741137	0.0448531	0.0475559	0.104828	0.102078	0.0251794	0.0259918
		-26.0432	0.484019			222.8	0.301954	0.290628	0.30148	0.294068	0.277812	0.276275	0.279181	0.275906	0.180484	0.17822	0.242473	0.24075	0.115515	0.10799		222.8	0.156413	0.152194	0.150047	0.143074	0.127664	0.121987	0.0753472	0.074124	0.0443798	0.0475691	0.104828	0.102081	0.0245306	0.0260017
		-26.0412	0.481762			223	0.302404	0.290628	0.300716	0.294068	0.27718	0.276277	0.278672	0.275931	0.180361	0.178319	0.241702	0.240828	0.115796	0.108067		223	0.157023	0.152194	0.149762	0.143074	0.127947	0.121987	0.0751097	0.0741342	0.044632	0.0475822	0.105292	0.102084	0.0250625	0.0260115
		-26.0392	0.479309			223.2	0.303227	0.290628	0.30086	0.294068	0.277016	0.276278	0.278382	0.275956	0.181114	0.178417	0.241475	0.240905	0.115905	0.108143		223.2	0.156646	0.152194	0.149712	0.143074	0.128557	0.121987	0.0751754	0.0741445	0.0444665	0.0475953	0.105991	0.102087	0.0252321	0.0260214
		-26.0372	0.480089			223.4	0.304303	0.290628	0.300915	0.294068	0.276528	0.276279	0.278117	0.275981	0.181348	0.178516	0.241581	0.240982	0.115864	0.10822		223.4	0.157899	0.152194	0.149911	0.143074	0.128442	0.121987	0.0761834	0.0741546	0.0439098	0.0476083	0.106663	0.10209	0.0252681	0.0260312
		-26.0352	0.478658			223.6	0.30363	0.290628	0.299711	0.294068	0.276413	0.276281	0.277765	0.276006	0.180985	0.178615	0.24185	0.241059	0.115541	0.108297		223.6	0.158855	0.152194	0.150086	0.143074	0.128521	0.121988	0.0760637	0.0741648	0.0433459	0.0476214	0.106925	0.102093	0.0249251	0.026041
		-26.0332	0.478838			223.8	0.304118	0.290628	0.299338	0.294068	0.276621	0.276282	0.277279	0.276031	0.18174	0.178713	0.24205	0.241136	0.115822	0.108373		223.8	0.159324	0.152194	0.150458	0.143074	0.129224	0.121988	0.0763643	0.0741749	0.0439577	0.0476344	0.10756	0.102096	0.0258097	0.0260509
		-26.0312	0.477059			224	0.303855	0.290628	0.299404	0.294068	0.276297	0.276283	0.277391	0.276056	0.181911	0.178811	0.241819	0.241213	0.115993	0.10845		224	0.159065	0.152194	0.15057	0.143074	0.129274	0.121988	0.0753157	0.074185	0.0439933	0.0476474	0.1076	0.102099	0.0258659	0.0260607
		-26.0292	0.473203			224.2	0.304102	0.290628	0.299589	0.294068	0.275857	0.276285	0.277947	0.276081	0.182429	0.17891	0.242206	0.241289	0.116615	0.108527		224.2	0.160387	0.152194	0.151317	0.143074	0.129438	0.121988	0.0759184	0.0741951	0.0446666	0.0476603	0.107976	0.102102	0.0267668	0.0260704
		-26.0272	0.470479			224.4	0.303921	0.290628	0.29957	0.294068	0.276076	0.276286	0.278313	0.276106	0.182415	0.179008	0.242871	0.241366	0.116806	0.108603		224.4	0.161032	0.152194	0.151246	0.143074	0.129451	0.121988	0.0763712	0.0742052	0.0447457	0.0476733	0.107986	0.102105	0.0268013	0.0260802
		-26.0252	0.465623			224.6	0.303355	0.290628	0.298757	0.294068	0.276031	0.276287	0.277632	0.276131	0.182151	0.179106	0.242629	0.241442	0.117007	0.10868		224.6	0.161565	0.152194	0.151038	0.143074	0.129818	0.121988	0.076541	0.0742152	0.0444544	0.0476862	0.107422	0.102108	0.0271911	0.02609
		-26.0232	0.462766			224.8	0.30328	0.290628	0.298997	0.294068	0.275671	0.276289	0.277492	0.276155	0.182685	0.179204	0.242671	0.241518	0.117395	0.108756		224.8	0.162408	0.152194	0.151509	0.143074	0.130419	0.121988	0.0769681	0.0742252	0.0453221	0.0476991	0.107455	0.102111	0.0279168	0.0260997
		-26.0212	0.463011			225	0.303739	0.290628	0.299614	0.294068	0.276348	0.27629	0.278498	0.27618	0.183309	0.179302	0.242712	0.241594	0.117568	0.108833		225	0.162888	0.152194	0.151682	0.143074	0.130731	0.121988	0.0776664	0.0742351	0.0458941	0.0477119	0.107786	0.102114	0.0282232	0.0261094
		-26.0192	0.462178			225.2	0.303194	0.290628	0.299292	0.294068	0.276641	0.276291	0.279209	0.276204	0.183275	0.1794	0.242992	0.24167	0.117472	0.108909		225.2	0.162446	0.152194	0.150896	0.143074	0.129884	0.121988	0.0774891	0.0742451	0.0451858	0.0477248	0.107288	0.102117	0.0276306	0.0261192
		-26.0172	0.464965			225.4	0.302059	0.290628	0.298626	0.294068	0.276244	0.276292	0.278855	0.276229	0.183644	0.179498	0.24266	0.241746	0.117166	0.108985		225.4	0.162345	0.152194	0.150616	0.143074	0.130227	0.121989	0.0771123	0.074255	0.0451686	0.0477376	0.107538	0.102119	0.0272238	0.0261289
		-26.0152	0.467589			225.6	0.302622	0.290628	0.299166	0.294068	0.27626	0.276294	0.278964	0.276253	0.18458	0.179596	0.242155	0.241822	0.116766	0.109062		225.6	0.161516	0.152194	0.150682	0.143074	0.130087	0.121989	0.0769223	0.0742649	0.0455218	0.0477504	0.107894	0.102122	0.0271639	0.0261386
		-26.0132	0.467157			225.8	0.302001	0.290628	0.299147	0.294068	0.276391	0.276295	0.278995	0.276277	0.183619	0.179693	0.241683	0.241898	0.115774	0.109138		225.8	0.161141	0.152194	0.151086	0.143074	0.129502	0.121989	0.0769895	0.0742748	0.0452022	0.0477632	0.108243	0.102125	0.026735	0.0261483
		-26.0112	0.466461			226	0.301998	0.290628	0.299791	0.294068	0.276686	0.276296	0.279293	0.276301	0.183415	0.179791	0.241866	0.241973	0.115132	0.109214		226	0.161121	0.152194	0.151233	0.143074	0.129236	0.121989	0.0775393	0.0742846	0.0447091	0.0477759	0.107571	0.102128	0.0267051	0.0261579
		-26.0092	0.466904			226.2	0.302765	0.290628	0.299249	0.294068	0.2762	0.276297	0.278432	0.276325	0.18346	0.179888	0.242301	0.242049	0.114976	0.109291		226.2	0.160473	0.152194	0.150777	0.143074	0.129132	0.121989	0.0776859	0.0742944	0.0446344	0.0477887	0.106977	0.102131	0.0266807	0.0261676
		-26.0072	0.466928			226.4	0.302998	0.290628	0.299327	0.294068	0.276084	0.276299	0.277944	0.276349	0.183706	0.179986	0.242759	0.242124	0.114573	0.109367		226.4	0.159718	0.152194	0.15068	0.143074	0.129172	0.121989	0.0775764	0.0743042	0.044782	0.0478014	0.106735	0.102134	0.0264368	0.0261772
		-26.0052	0.464137			226.6	0.302458	0.290628	0.298802	0.294068	0.275956	0.2763	0.278169	0.276373	0.182895	0.180083	0.242013	0.242199	0.114221	0.109443		226.6	0.159828	0.152194	0.150831	0.143074	0.129636	0.121989	0.0773653	0.0743139	0.0450284	0.047814	0.107075	0.102136	0.0269705	0.0261868
		-26.0032	0.462667			226.8	0.302746	0.290628	0.299375	0.294068	0.276	0.276301	0.278746	0.276397	0.183161	0.180181	0.242348	0.242274	0.114442	0.109519		226.8	0.160024	0.152194	0.151149	0.143074	0.129883	0.121989	0.0775822	0.0743237	0.0449533	0.0478267	0.107197	0.102139	0.0275965	0.0261964
		-26.0012	0.462465			227	0.303108	0.290628	0.299377	0.294068	0.276439	0.276302	0.278284	0.276421	0.18316	0.180278	0.242951	0.242349	0.114571	0.109595		227	0.159759	0.152194	0.151834	0.143074	0.130311	0.121989	0.0775336	0.0743334	0.045201	0.0478394	0.107719	0.102142	0.0283136	0.0262061
		-25.9992	0.462155			227.2	0.302656	0.290628	0.299644	0.294068	0.27597	0.276304	0.278039	0.276445	0.182995	0.180375	0.243297	0.242424	0.113806	0.109672		227.2	0.159228	0.152194	0.151575	0.143074	0.13075	0.121989	0.0768957	0.074343	0.0451859	0.047852	0.107698	0.102145	0.0278122	0.0262156
		-25.9972	0.462904			227.4	0.302936	0.290628	0.299939	0.294068	0.275756	0.276305	0.278377	0.276468	0.183716	0.180472	0.243798	0.242499	0.113632	0.109748		227.4	0.159722	0.152194	0.151708	0.143074	0.130365	0.12199	0.0767202	0.0743527	0.0452439	0.0478646	0.107739	0.102148	0.0278112	0.0262252
		-25.9952	0.463763			227.6	0.302371	0.290628	0.3002	0.294068	0.275818	0.276306	0.278529	0.276492	0.183622	0.180569	0.244294	0.242573	0.113394	0.109824		227.6	0.160044	0.152194	0.152546	0.143074	0.130386	0.12199	0.0767612	0.0743623	0.0453654	0.0478771	0.107839	0.10215	0.0284657	0.0262348
		-25.9932	0.463489			227.8	0.302978	0.290628	0.300451	0.294068	0.275453	0.276307	0.278399	0.276515	0.183794	0.180666	0.24447	0.242648	0.113704	0.1099		227.8	0.159839	0.152194	0.152648	0.143074	0.130622	0.12199	0.077119	0.0743719	0.0459285	0.0478897	0.108008	0.102153	0.028902	0.0262443
		-25.9912	0.463102			228	0.303087	0.290628	0.300019	0.294068	0.274839	0.276308	0.277897	0.276539	0.183541	0.180763	0.244142	0.242722	0.114265	0.109976		228	0.160352	0.152194	0.153265	0.143074	0.131067	0.12199	0.0766673	0.0743815	0.046827	0.0479022	0.108384	0.102156	0.0291592	0.0262538
		-25.9892	0.465234			228.2	0.304085	0.290628	0.300634	0.294068	0.27563	0.276309	0.278343	0.276562	0.18438	0.180859	0.244737	0.242796	0.115066	0.110052		228.2	0.160927	0.152194	0.153059	0.143074	0.130363	0.12199	0.0762947	0.074391	0.0469097	0.0479147	0.10835	0.102158	0.028474	0.0262634
		-25.9872	0.464569			228.4	0.304517	0.290628	0.30113	0.294068	0.27621	0.276311	0.279195	0.276585	0.183874	0.180956	0.245015	0.24287	0.115826	0.110128		228.4	0.161125	0.152194	0.15337	0.143074	0.130305	0.12199	0.0769798	0.0744005	0.0469565	0.0479272	0.10787	0.102161	0.0289562	0.0262729
		-25.9852	0.465233			228.6	0.304981	0.290628	0.300817	0.294068	0.276432	0.276312	0.279131	0.276608	0.183202	0.181053	0.244607	0.242944	0.115892	0.110204		228.6	0.161652	0.152194	0.153623	0.143074	0.130575	0.12199	0.0773041	0.07441	0.0474979	0.0479396	0.107729	0.102164	0.0302394	0.0262824
		-25.9832	0.465091			228.8	0.304981	0.290628	0.300351	0.294068	0.276553	0.276313	0.279017	0.276631	0.18334	0.181149	0.244375	0.243018	0.116399	0.11028		228.8	0.161475	0.152194	0.153726	0.143074	0.131254	0.12199	0.0772026	0.0744195	0.048164	0.0479521	0.108441	0.102166	0.0306014	0.0262919
		-25.9812	0.465743			229	0.304859	0.290628	0.300198	0.294068	0.27718	0.276314	0.279659	0.276654	0.183557	0.181245	0.244694	0.243092	0.116801	0.110355		229	0.160341	0.152194	0.152929	0.143074	0.13026	0.12199	0.0763936	0.0744289	0.047951	0.0479645	0.108765	0.102169	0.0292104	0.0263013
		-25.9792	0.466366			229.2	0.304586	0.290628	0.300503	0.294068	0.277468	0.276315	0.279803	0.276677	0.183335	0.181342	0.244071	0.243165	0.117153	0.110431		229.2	0.160324	0.152194	0.152627	0.143074	0.129026	0.12199	0.076114	0.0744383	0.047293	0.0479769	0.108422	0.102172	0.0288091	0.0263108
		-25.9772	0.462797			229.4	0.304676	0.290628	0.300245	0.294068	0.277347	0.276316	0.279368	0.2767	0.183288	0.181438	0.243501	0.243239	0.117537	0.110507		229.4	0.159554	0.152194	0.152331	0.143074	0.128829	0.121991	0.0761237	0.0744477	0.0468153	0.0479892	0.108738	0.102174	0.0281434	0.0263202
		-25.9752	0.464767			229.6	0.30454	0.290628	0.299852	0.294068	0.277428	0.276317	0.278539	0.276723	0.183034	0.181534	0.24313	0.243312	0.117131	0.110583		229.6	0.159126	0.152194	0.151767	0.143074	0.128836	0.121991	0.0765772	0.0744571	0.0468517	0.0480016	0.108816	0.102177	0.0271164	0.0263296
		-25.9732	0.463998			229.8	0.304381	0.290628	0.300327	0.294068	0.277232	0.276318	0.278062	0.276746	0.183096	0.18163	0.242903	0.243385	0.116893	0.110658		229.8	0.159238	0.152194	0.151825	0.143074	0.12884	0.121991	0.0765372	0.0744664	0.0462564	0.0480139	0.108468	0.10218	0.0272191	0.0263391
		-25.9712	0.462666			230	0.30459	0.290628	0.300399	0.294068	0.277193	0.27632	0.278494	0.276768	0.183533	0.181726	0.242616	0.243458	0.116738	0.110734		230	0.158859	0.152194	0.151575	0.143074	0.128636	0.121991	0.0764951	0.0744757	0.0454848	0.0480262	0.10745	0.102182	0.0276237	0.0263485
		-25.9692	0.462544			230.2	0.304006	0.290628	0.299377	0.294068	0.277117	0.276321	0.278229	0.276791	0.183195	0.181822	0.242642	0.243531	0.116927	0.11081		230.2	0.158603	0.152194	0.151051	0.143074	0.128559	0.121991	0.0770563	0.074485	0.0449699	0.0480385	0.107051	0.102185	0.0276715	0.0263579
		-25.9672	0.462317			230.4	0.303452	0.290628	0.298432	0.294068	0.276403	0.276322	0.277688	0.276813	0.182712	0.181918	0.242363	0.243604	0.116032	0.110885		230.4	0.158971	0.152194	0.151411	0.143074	0.129711	0.121991	0.0769744	0.0744943	0.0452242	0.0480507	0.107013	0.102187	0.0277569	0.0263672
		-25.9652	0.464137			230.6	0.303381	0.290628	0.298474	0.294068	0.276272	0.276323	0.277582	0.276836	0.182642	0.182014	0.242166	0.243677	0.115571	0.110961		230.6	0.158513	0.152194	0.151256	0.143074	0.129496	0.121991	0.0764012	0.0745035	0.0453672	0.0480629	0.107154	0.10219	0.0279515	0.0263766
		-25.9632	0.464618			230.8	0.302625	0.290628	0.299039	0.294068	0.276315	0.276324	0.277881	0.276858	0.182772	0.18211	0.24215	0.24375	0.115384	0.111037		230.8	0.158285	0.152194	0.151225	0.143074	0.128774	0.121991	0.0765634	0.0745128	0.045426	0.0480751	0.106994	0.102192	0.0277256	0.026386
		-25.9612	0.465577			231	0.301552	0.290628	0.298723	0.294068	0.276318	0.276325	0.277501	0.27688	0.182468	0.182205	0.242203	0.243822	0.114984	0.111112		231	0.158143	0.152194	0.150586	0.143074	0.128474	0.121991	0.0767799	0.0745219	0.0448374	0.0480873	0.106393	0.102195	0.0275386	0.0263953
		-25.9592	0.466693			231.2	0.301881	0.290628	0.298532	0.294068	0.275754	0.276326	0.277373	0.276903	0.182828	0.182301	0.242129	0.243895	0.114471	0.111188		231.2	0.157952	0.152194	0.150194	0.143074	0.129422	0.121991	0.0765001	0.0745311	0.0451038	0.0480995	0.106778	0.102198	0.0280435	0.0264046
		-25.9572	0.465663			231.4	0.302125	0.290628	0.298554	0.294068	0.275295	0.276327	0.277536	0.276925	0.183442	0.182397	0.24242	0.243967	0.115103	0.111263		231.4	0.157249	0.152194	0.150372	0.143074	0.129203	0.121991	0.0760234	0.0745402	0.0449042	0.0481116	0.106373	0.1022	0.0274336	0.0264139
		-25.9552	0.466925			231.6	0.303038	0.290628	0.299928	0.294068	0.275463	0.276328	0.278549	0.276947	0.184126	0.182492	0.243019	0.244039	0.115443	0.111339		231.6	0.157629	0.152194	0.150771	0.143074	0.129226	0.121991	0.0762157	0.0745494	0.045004	0.0481237	0.106323	0.102203	0.0271662	0.0264232
		-25.9532	0.467631			231.8	0.304659	0.290628	0.30054	0.294068	0.276103	0.276329	0.279202	0.276969	0.184728	0.182587	0.243955	0.244111	0.11639	0.111414		231.8	0.158165	0.152194	0.150843	0.143074	0.129623	0.121992	0.0765336	0.0745584	0.0454857	0.0481358	0.105651	0.102205	0.0275374	0.0264325
		-25.9512	0.468462			232	0.305052	0.290628	0.300075	0.294068	0.276449	0.27633	0.279008	0.276991	0.184614	0.182683	0.24405	0.244183	0.117059	0.111489		232	0.1587	0.152194	0.150665	0.143074	0.130021	0.121992	0.0761711	0.0745675	0.0461045	0.0481479	0.105794	0.102208	0.0272186	0.0264418
		-25.9492	0.468399			232.2	0.306311	0.290628	0.300946	0.294068	0.276958	0.276331	0.279593	0.277012	0.185574	0.182778	0.245368	0.244255	0.117404	0.111565		232.2	0.158794	0.152194	0.150846	0.143074	0.129911	0.121992	0.0757959	0.0745765	0.0465546	0.04816	0.105792	0.10221	0.0271108	0.0264511
		-25.9472	0.466497			232.4	0.307185	0.290628	0.30199	0.294068	0.277096	0.276332	0.280742	0.277034	0.185906	0.182873	0.24605	0.244327	0.118543	0.11164		232.4	0.159574	0.152194	0.151369	0.143074	0.130299	0.121992	0.0760139	0.0745856	0.0467935	0.048172	0.106027	0.102212	0.0280577	0.0264603
		-25.9452	0.466319			232.6	0.307475	0.290628	0.302055	0.294068	0.278073	0.276333	0.281263	0.277056	0.186197	0.182968	0.247016	0.244399	0.1189	0.111715		232.6	0.159395	0.152194	0.150692	0.143074	0.129797	0.121992	0.0755845	0.0745945	0.0457399	0.048184	0.105735	0.102215	0.0273571	0.0264696
		-25.9432	0.468374			232.8	0.306321	0.290628	0.301463	0.294068	0.277953	0.276334	0.2812	0.277078	0.185928	0.183063	0.247046	0.24447	0.119316	0.111791		232.8	0.159066	0.152194	0.150307	0.143074	0.130012	0.121992	0.0756858	0.0746035	0.0452938	0.048196	0.106045	0.102217	0.0266796	0.0264788
		-25.9412	0.470104			233	0.306424	0.290628	0.301766	0.294068	0.278282	0.276335	0.281343	0.277099	0.186758	0.183158	0.247291	0.244541	0.119848	0.111866		233	0.15829	0.152194	0.150102	0.143074	0.129429	0.121992	0.0752246	0.0746124	0.0449293	0.048208	0.106254	0.10222	0.0257313	0.026488
		-25.9392	0.470413			233.2	0.306283	0.290628	0.302187	0.294068	0.278664	0.276336	0.281576	0.277121	0.18709	0.183253	0.247304	0.244613	0.119713	0.111941		233.2	0.15787	0.152194	0.149931	0.143074	0.128613	0.121992	0.0750216	0.0746214	0.0440502	0.0482199	0.106037	0.102222	0.0245727	0.0264972
		-25.9372	0.470227			233.4	0.306785	0.290628	0.302446	0.294068	0.279263	0.276337	0.282183	0.277142	0.187231	0.183347	0.247832	0.244684	0.120254	0.112016		233.4	0.156945	0.152194	0.14953	0.143074	0.127865	0.121992	0.0746676	0.0746303	0.0435779	0.0482318	0.105717	0.102225	0.0226936	0.0265064
		-25.9352	0.469523			233.6	0.306612	0.290628	0.302412	0.294068	0.278873	0.276338	0.281856	0.277164	0.187422	0.183442	0.247935	0.244755	0.120153	0.112091		233.6	0.15723	0.152194	0.148935	0.143074	0.127789	0.121992	0.0751136	0.0746391	0.0440006	0.0482437	0.105796	0.102227	0.0227203	0.0265156
		-25.9332	0.469294			233.8	0.306222	0.290628	0.302356	0.294068	0.278519	0.276339	0.281081	0.277185	0.18784	0.183537	0.247544	0.244826	0.120218	0.112167		233.8	0.156781	0.152194	0.148913	0.143074	0.127383	0.121992	0.0739505	0.074648	0.0436691	0.0482556	0.105609	0.102229	0.0226705	0.0265247
		-25.9312	0.468611			234	0.305277	0.290628	0.302224	0.294068	0.278168	0.27634	0.281279	0.277206	0.187815	0.183631	0.247103	0.244897	0.120042	0.112242		234	0.156215	0.152194	0.14861	0.143074	0.127113	0.121992	0.0734617	0.0746568	0.0433782	0.0482675	0.105191	0.102232	0.0221147	0.0265339
		-25.9292	0.465717			234.2	0.304687	0.290628	0.30198	0.294068	0.277566	0.276341	0.280874	0.277227	0.187127	0.183725	0.247009	0.244967	0.119357	0.112317		234.2	0.156253	0.152194	0.148683	0.143074	0.127212	0.121993	0.0738577	0.0746656	0.0437443	0.0482793	0.105249	0.102234	0.0229506	0.026543
		-25.9272	0.464385			234.4	0.303676	0.290628	0.300603	0.294068	0.276512	0.276342	0.279401	0.277248	0.186262	0.18382	0.246907	0.245038	0.118609	0.112392		234.4	0.156607	0.152194	0.149382	0.143074	0.127045	0.121993	0.0736487	0.0746744	0.0440579	0.0482911	0.105093	0.102236	0.0231828	0.0265521
		-25.9252	0.462164			234.6	0.302072	0.290628	0.299984	0.294068	0.27567	0.276343	0.278335	0.277269	0.185528	0.183914	0.245745	0.245108	0.117931	0.112467		234.6	0.156236	0.152194	0.149373	0.143074	0.126899	0.121993	0.073438	0.0746831	0.0440066	0.0483029	0.105535	0.102239	0.0227266	0.0265613
		-25.9232	0.459013			234.8	0.301672	0.290628	0.29998	0.294068	0.275234	0.276344	0.278011	0.27729	0.185084	0.184008	0.244654	0.245179	0.118019	0.112542		234.8	0.15779	0.152194	0.150155	0.143074	0.127569	0.121993	0.0746929	0.0746918	0.0450475	0.0483147	0.106379	0.102241	0.023803	0.0265703
		-25.9212	0.457634			235	0.302367	0.290628	0.300357	0.294068	0.275862	0.276345	0.27866	0.277311	0.185763	0.184102	0.244671	0.245249	0.118559	0.112617		235	0.158247	0.152194	0.149779	0.143074	0.127927	0.121993	0.0752268	0.0747005	0.0447417	0.0483264	0.106202	0.102243	0.024544	0.0265794
		-25.9192	0.459134			235.2	0.302958	0.290628	0.299969	0.294068	0.276162	0.276346	0.278796	0.277332	0.18563	0.184196	0.244615	0.245319	0.118811	0.112692		235.2	0.1583	0.152194	0.150063	0.143074	0.128987	0.121993	0.0756193	0.0747092	0.045104	0.0483382	0.106484	0.102246	0.0252232	0.0265885
		-25.9172	0.460272			235.4	0.302698	0.290628	0.299514	0.294068	0.276364	0.276347	0.27857	0.277353	0.185484	0.18429	0.244539	0.245389	0.119097	0.112766		235.4	0.159022	0.152194	0.150564	0.143074	0.129829	0.121993	0.0758675	0.0747179	0.0461406	0.0483498	0.106627	0.102248	0.0256455	0.0265976
		-25.9152	0.460971			235.6	0.303468	0.290628	0.300499	0.294068	0.277981	0.276348	0.27955	0.277373	0.186927	0.184384	0.245306	0.245459	0.119545	0.112841		235.6	0.159916	0.152194	0.150948	0.143074	0.130037	0.121993	0.0761465	0.0747265	0.0468914	0.0483615	0.106754	0.10225	0.0265818	0.0266066
		-25.9132	0.458872			235.8	0.30281	0.290628	0.300376	0.294068	0.278558	0.276348	0.279965	0.277394	0.186612	0.184478	0.245203	0.245529	0.11951	0.112916		235.8	0.161057	0.152194	0.151198	0.143074	0.13007	0.121993	0.0767943	0.0747351	0.0468921	0.0483732	0.106804	0.102253	0.0268758	0.0266157
		-25.9112	0.458252			236	0.302609	0.290628	0.299644	0.294068	0.278298	0.276349	0.279481	0.277415	0.185554	0.184572	0.244607	0.245599	0.118957	0.112991		236	0.161294	0.152194	0.150805	0.143074	0.129824	0.121993	0.0766212	0.0747437	0.0469148	0.0483849	0.106926	0.102255	0.0265304	0.0266247
		-25.9092	0.46091			236.2	0.303599	0.290628	0.300114	0.294068	0.278754	0.27635	0.279964	0.277435	0.186657	0.184666	0.245394	0.245668	0.119601	0.113066		236.2	0.161042	0.152194	0.150715	0.143074	0.130158	0.121993	0.0763224	0.0747523	0.0470308	0.0483965	0.107293	0.102257	0.02664	0.0266337
		-25.9072	0.4619			236.4	0.303984	0.290628	0.300578	0.294068	0.279494	0.276351	0.280587	0.277456	0.187475	0.184759	0.24558	0.245738	0.120626	0.11314		236.4	0.161018	0.152194	0.150353	0.143074	0.129506	0.121993	0.0761222	0.0747608	0.0460521	0.0484081	0.106633	0.102259	0.0256481	0.0266427
		-25.9052	0.459756			236.6	0.304172	0.290628	0.301309	0.294068	0.280426	0.276352	0.281594	0.277476	0.18755	0.184853	0.246325	0.245807	0.120233	0.113215		236.6	0.161115	0.152194	0.150524	0.143074	0.129542	0.121993	0.0773146	0.0747693	0.0455504	0.0484197	0.106523	0.102262	0.0259844	0.0266517
		-25.9032	0.456784			236.8	0.304576	0.290628	0.301706	0.294068	0.280574	0.276353	0.282072	0.277496	0.187344	0.184946	0.246858	0.245876	0.120238	0.11329		236.8	0.159925	0.152194	0.15026	0.143074	0.129314	0.121993	0.0772841	0.0747778	0.0449227	0.0484312	0.106174	0.102264	0.0257754	0.0266607
		-25.9012	0.459374			237	0.304801	0.290628	0.301237	0.294068	0.280712	0.276354	0.28223	0.277516	0.187874	0.18504	0.247026	0.245945	0.120306	0.113364		237	0.158607	0.152194	0.149848	0.143074	0.128836	0.121994	0.0765354	0.0747863	0.0447041	0.0484427	0.105846	0.102266	0.0246985	0.0266696
		-25.8992	0.459664			237.2	0.305153	0.290628	0.301591	0.294068	0.280846	0.276355	0.28289	0.277537	0.187638	0.185133	0.247282	0.246014	0.12044	0.113439		237.2	0.159025	0.152194	0.150229	0.143074	0.128399	0.121994	0.0768568	0.0747947	0.0451667	0.0484543	0.105946	0.102268	0.0242502	0.0266786
		-25.8972	0.462513			237.4	0.30605	0.290628	0.301954	0.294068	0.281412	0.276356	0.283341	0.277557	0.188136	0.185226	0.248182	0.246083	0.121111	0.113514		237.4	0.158464	0.152194	0.14959	0.143074	0.127591	0.121994	0.0769447	0.0748031	0.0450053	0.0484658	0.10512	0.102271	0.0239459	0.0266875
		-25.8952	0.459544			237.6	0.305058	0.290628	0.300794	0.294068	0.280277	0.276356	0.28189	0.277577	0.18674	0.185319	0.247844	0.246152	0.12067	0.113588		237.6	0.158478	0.152194	0.1486	0.143074	0.127066	0.121994	0.076993	0.0748115	0.0452311	0.0484772	0.104964	0.102273	0.0241823	0.0266964
		-25.8932	0.45773			237.8	0.304366	0.290628	0.2999	0.294068	0.279343	0.276357	0.280325	0.277597	0.185655	0.185412	0.247657	0.246221	0.119875	0.113663		237.8	0.158012	0.152194	0.148414	0.143074	0.127065	0.121994	0.0761961	0.0748199	0.0453922	0.0484887	0.104705	0.102275	0.0235149	0.0267053
		-25.8912	0.457312			238	0.305548	0.290628	0.301132	0.294068	0.279075	0.276358	0.280253	0.277617	0.186167	0.185505	0.248017	0.246289	0.120254	0.113737		238	0.157773	0.152194	0.148251	0.143074	0.126814	0.121994	0.0757489	0.0748283	0.0453991	0.0485001	0.104393	0.102277	0.02383	0.0267142
		-25.8892	0.453373			238.2	0.305368	0.290628	0.300904	0.294068	0.278642	0.276359	0.279704	0.277636	0.185318	0.185598	0.247628	0.246358	0.119758	0.113812		238.2	0.158219	0.152194	0.148627	0.143074	0.126634	0.121994	0.0766257	0.0748366	0.0454962	0.0485115	0.104257	0.102279	0.0245145	0.0267231
		-25.8872	0.454554			238.4	0.304073	0.290628	0.300079	0.294068	0.278503	0.27636	0.27924	0.277656	0.184335	0.185691	0.247419	0.246426	0.119895	0.113886		238.4	0.158762	0.152194	0.148829	0.143074	0.127041	0.121994	0.0769821	0.0748449	0.0455713	0.0485229	0.103999	0.102281	0.0242485	0.026732
		-25.8852	0.454834			238.6	0.304531	0.290628	0.299963	0.294068	0.277504	0.276361	0.278922	0.277676	0.183983	0.185784	0.24681	0.246494	0.119331	0.11396		238.6	0.158871	0.152194	0.148955	0.143074	0.128217	0.121994	0.077798	0.0748532	0.0464766	0.0485343	0.105294	0.102283	0.0244933	0.0267409
		-25.8832	0.456404			238.8	0.305726	0.290628	0.300059	0.294068	0.277673	0.276361	0.279173	0.277696	0.184871	0.185876	0.246883	0.246562	0.119866	0.114035		238.8	0.159567	0.152194	0.149491	0.143074	0.12879	0.121994	0.0783332	0.0748615	0.0472556	0.0485456	0.10636	0.102286	0.0251369	0.0267497
		-25.8812	0.456363			239	0.305966	0.290628	0.300532	0.294068	0.278261	0.276362	0.279901	0.277715	0.185342	0.185969	0.246814	0.24663	0.119833	0.114109		239	0.159398	0.152194	0.149205	0.143074	0.128903	0.121994	0.0786745	0.0748697	0.0465111	0.048557	0.106255	0.102288	0.0249537	0.0267586
		-25.8792	0.456486			239.2	0.305581	0.290628	0.300503	0.294068	0.277914	0.276363	0.279484	0.277735	0.184926	0.186062	0.246817	0.246698	0.11943	0.114183		239.2	0.158576	0.152194	0.149406	0.143074	0.129219	0.121994	0.0785872	0.0748779	0.0464555	0.0485683	0.106257	0.10229	0.0252501	0.0267674
		-25.8772	0.457799			239.4	0.305355	0.290628	0.299633	0.294068	0.277787	0.276364	0.278799	0.277754	0.185485	0.186154	0.24705	0.246766	0.119308	0.114258		239.4	0.158589	0.152194	0.149726	0.143074	0.129422	0.121994	0.0778919	0.0748861	0.0470206	0.0485796	0.106971	0.102292	0.0248023	0.0267762
		-25.8752	0.458444			239.6	0.304765	0.290628	0.29962	0.294068	0.277738	0.276365	0.278889	0.277774	0.186682	0.186246	0.247116	0.246834	0.118946	0.114332		239.6	0.158848	0.152194	0.150182	0.143074	0.129147	0.121994	0.0773592	0.0748943	0.046738	0.0485908	0.107376	0.102294	0.0245116	0.026785
		-25.8732	0.453521			239.8	0.303836	0.290628	0.299522	0.294068	0.27748	0.276365	0.27957	0.277793	0.18638	0.186339	0.246577	0.246901	0.118504	0.114406		239.8	0.15903	0.152194	0.150257	0.143074	0.128818	0.121994	0.0776406	0.0749024	0.0463774	0.0486021	0.107952	0.102296	0.0245129	0.0267938
		-25.8712	0.448889			240	0.304303	0.290628	0.299556	0.294068	0.277911	0.276366	0.279865	0.277812	0.187021	0.186431	0.246849	0.246969	0.119142	0.11448		240	0.158519	0.152194	0.150164	0.143074	0.129126	0.121994	0.0775561	0.0749106	0.0465256	0.0486133	0.107899	0.102298	0.0248358	0.0268026
		-25.8692	0.448544			240.2	0.303738	0.290628	0.299002	0.294068	0.277965	0.276367	0.279627	0.277831	0.187523	0.186523	0.246931	0.247036	0.119378	0.114554		240.2	0.158231	0.152194	0.150558	0.143074	0.130542	0.121995	0.0770174	0.0749187	0.0470029	0.0486245	0.108924	0.1023	0.0250634	0.0268114
		-25.8672	0.448453			240.4	0.303497	0.290628	0.299361	0.294068	0.277581	0.276368	0.278948	0.277851	0.187979	0.186615	0.246788	0.247104	0.119262	0.114629		240.4	0.159167	0.152194	0.15136	0.143074	0.130125	0.121995	0.0772867	0.0749268	0.0470273	0.0486357	0.10888	0.102302	0.0249578	0.0268201
		-25.8652	0.449548			240.6	0.304158	0.290628	0.30069	0.294068	0.278016	0.276369	0.279905	0.27787	0.18834	0.186707	0.247279	0.247171	0.119347	0.114703		240.6	0.159394	0.152194	0.151684	0.143074	0.130404	0.121995	0.0780855	0.0749348	0.0467845	0.0486469	0.108975	0.102304	0.0262856	0.0268289
		-25.8632	0.448468			240.8	0.303724	0.290628	0.299971	0.294068	0.278008	0.276369	0.280235	0.277889	0.18796	0.186799	0.247588	0.247238	0.119392	0.114777		240.8	0.159176	0.152194	0.151361	0.143074	0.130671	0.121995	0.0780686	0.0749429	0.0462672	0.048658	0.108598	0.102306	0.0259166	0.0268376
		-25.8612	0.449149			241	0.302235	0.290628	0.298449	0.294068	0.277317	0.27637	0.279514	0.277908	0.187294	0.186891	0.246472	0.247305	0.119015	0.114851		241	0.159945	0.152194	0.151731	0.143074	0.131367	0.121995	0.0781687	0.0749509	0.0469042	0.0486691	0.108438	0.102308	0.0267351	0.0268463
		-25.8592	0.452447			241.2	0.301285	0.290628	0.298128	0.294068	0.276873	0.276371	0.279079	0.277927	0.186989	0.186983	0.246172	0.247371	0.11968	0.114925		241.2	0.160678	0.152194	0.152669	0.143074	0.131932	0.121995	0.0788717	0.0749589	0.0478967	0.0486802	0.108546	0.10231	0.0277556	0.026855
		-25.8572	0.451111			241.4	0.300584	0.290628	0.297877	0.294068	0.276396	0.276372	0.27891	0.277945	0.186399	0.187075	0.246219	0.247438	0.11963	0.114999		241.4	0.159937	0.152194	0.151548	0.143074	0.130638	0.121995	0.0788098	0.0749669	0.0468848	0.0486913	0.107756	0.102312	0.0274187	0.0268637
		-25.8552	0.446193			241.6	0.300334	0.290628	0.297736	0.294068	0.275673	0.276372	0.278199	0.277964	0.184682	0.187166	0.245401	0.247505	0.119409	0.115073		241.6	0.160885	0.152194	0.151554	0.143074	0.130638	0.121995	0.0795467	0.0749748	0.0470794	0.0487024	0.107901	0.102314	0.0275635	0.0268724
		-25.8532	0.443193			241.8	0.301382	0.290628	0.298152	0.294068	0.275658	0.276373	0.27776	0.277983	0.184778	0.187258	0.245925	0.247571	0.119738	0.115147		241.8	0.161454	0.152194	0.151744	0.143074	0.131639	0.121995	0.0799236	0.0749828	0.0481479	0.0487134	0.108115	0.102316	0.0280333	0.0268811
		-25.8512	0.443676			242	0.301657	0.290628	0.298433	0.294068	0.27596	0.276374	0.276894	0.278002	0.185397	0.187349	0.245786	0.247638	0.120176	0.11522		242	0.161788	0.152194	0.151627	0.143074	0.131313	0.121995	0.0795518	0.0749907	0.0479071	0.0487245	0.107797	0.102318	0.027689	0.0268897
		-25.8492	0.444627			242.2	0.301045	0.290628	0.298099	0.294068	0.276475	0.276375	0.277373	0.27802	0.18485	0.187441	0.246092	0.247704	0.120357	0.115294		242.2	0.161512	0.152194	0.151461	0.143074	0.130807	0.121995	0.0804791	0.0749986	0.0469998	0.0487354	0.10719	0.10232	0.0272411	0.0268984
		-25.8472	0.444343			242.4	0.301917	0.290628	0.29862	0.294068	0.277359	0.276375	0.27761	0.278039	0.185343	0.187532	0.246853	0.24777	0.120598	0.115368		242.4	0.160945	0.152194	0.151132	0.143074	0.130874	0.121995	0.0805548	0.0750064	0.0468131	0.0487464	0.107077	0.102322	0.026638	0.026907
		-25.8452	0.445058			242.6	0.303116	0.290628	0.298025	0.294068	0.277039	0.276376	0.277096	0.278057	0.185026	0.187624	0.247286	0.247836	0.120771	0.115442		242.6	0.160404	0.152194	0.150978	0.143074	0.130765	0.121995	0.0805655	0.0750143	0.046835	0.0487574	0.107105	0.102324	0.0263525	0.0269156
		-25.8432	0.448431			242.8	0.302501	0.290628	0.2975	0.294068	0.277564	0.276377	0.27659	0.278076	0.185061	0.187715	0.247459	0.247902	0.120783	0.115516		242.8	0.159972	0.152194	0.151048	0.143074	0.130474	0.121995	0.0796008	0.0750221	0.045972	0.0487683	0.106685	0.102326	0.0252326	0.0269243
		-25.8412	0.445971			243	0.302815	0.290628	0.298446	0.294068	0.278073	0.276378	0.276716	0.278094	0.185195	0.187806	0.247846	0.247968	0.120965	0.115589		243	0.158723	0.152194	0.150733	0.143074	0.12984	0.121995	0.079591	0.0750299	0.0449955	0.0487793	0.105856	0.102328	0.0245032	0.0269329
		-25.8392	0.444363			243.2	0.303325	0.290628	0.299199	0.294068	0.278631	0.276378	0.277045	0.278112	0.185426	0.187897	0.24878	0.248034	0.120933	0.115663		243.2	0.157748	0.152194	0.150361	0.143074	0.12894	0.121995	0.0793712	0.0750377	0.0446769	0.0487902	0.105568	0.10233	0.024012	0.0269415
		-25.8372	0.441018			243.4	0.303086	0.290628	0.298592	0.294068	0.278902	0.276379	0.27691	0.278131	0.185051	0.187988	0.248637	0.2481	0.120324	0.115737		243.4	0.157684	0.152194	0.150725	0.143074	0.12931	0.121995	0.079261	0.0750455	0.0453128	0.0488011	0.106093	0.102332	0.0231439	0.02695
		-25.8352	0.439307			243.6	0.303481	0.290628	0.298871	0.294068	0.279097	0.27638	0.27749	0.278149	0.185445	0.188079	0.249122	0.248165	0.120383	0.11581		243.6	0.157041	0.152194	0.151253	0.143074	0.12964	0.121995	0.0787788	0.0750532	0.0454896	0.0488119	0.106635	0.102334	0.0237227	0.0269586
		-25.8332	0.437151			243.8	0.303858	0.290628	0.299755	0.294068	0.280019	0.27638	0.278238	0.278167	0.18626	0.18817	0.249504	0.248231	0.121329	0.115884		243.8	0.156089	0.152194	0.150557	0.143074	0.128885	0.121996	0.0785686	0.0750609	0.0452097	0.0488228	0.106017	0.102336	0.0234959	0.0269671
		-25.8312	0.431567			244	0.304115	0.290628	0.300329	0.294068	0.280586	0.276381	0.278849	0.278185	0.186741	0.188261	0.249899	0.248296	0.121326	0.115958		244	0.155979	0.152194	0.150345	0.143074	0.129101	0.121996	0.0787343	0.0750686	0.0447166	0.0488336	0.10558	0.102338	0.0232112	0.0269757
		-25.8292	0.431169			244.2	0.30444	0.290628	0.300301	0.294068	0.280556	0.276382	0.278927	0.278203	0.186771	0.188351	0.249994	0.248361	0.121352	0.116031		244.2	0.15575	0.152194	0.150245	0.143074	0.129445	0.121996	0.0780464	0.0750763	0.044777	0.0488444	0.106089	0.10234	0.0235034	0.0269842
		-25.8272	0.431184			244.4	0.304651	0.290628	0.300676	0.294068	0.280385	0.276383	0.278786	0.278221	0.187822	0.188442	0.250495	0.248426	0.121933	0.116105		244.4	0.156149	0.152194	0.15066	0.143074	0.128765	0.121996	0.077996	0.075084	0.0448976	0.0488552	0.106057	0.102342	0.0228464	0.0269927
		-25.8252	0.432188			244.6	0.304663	0.290628	0.301273	0.294068	0.280563	0.276383	0.2798	0.278239	0.188067	0.188532	0.250203	0.248491	0.122142	0.116178		244.6	0.15607	0.152194	0.150619	0.143074	0.129002	0.121996	0.0779734	0.0750916	0.0447173	0.0488659	0.105645	0.102343	0.0236731	0.0270013
		-25.8232	0.431437			244.8	0.303977	0.290628	0.30127	0.294068	0.280237	0.276384	0.280253	0.278257	0.188118	0.188623	0.249864	0.248556	0.122296	0.116252		244.8	0.156925	0.152194	0.150704	0.143074	0.1293	0.121996	0.078222	0.0750992	0.0450968	0.0488767	0.105222	0.102345	0.0240624	0.0270097
		-25.8212	0.432029			245	0.304067	0.290628	0.301952	0.294068	0.27969	0.276385	0.280579	0.278274	0.188278	0.188713	0.24978	0.248621	0.122597	0.116325		245	0.15686	0.152194	0.150647	0.143074	0.129284	0.121996	0.0778263	0.0751068	0.0454419	0.0488874	0.104242	0.102347	0.0245017	0.0270182
		-25.8192	0.434616			245.2	0.303214	0.290628	0.301619	0.294068	0.278939	0.276385	0.280075	0.278292	0.188589	0.188804	0.249855	0.248686	0.123357	0.116399		245.2	0.157302	0.152194	0.150748	0.143074	0.129266	0.121996	0.0777182	0.0751144	0.0458001	0.0488981	0.104503	0.102349	0.0241188	0.0270267
		-25.8172	0.433294			245.4	0.303782	0.290628	0.302203	0.294068	0.278967	0.276386	0.279854	0.27831	0.188993	0.188894	0.249804	0.24875	0.123566	0.116472		245.4	0.158458	0.152194	0.150407	0.143074	0.129084	0.121996	0.0779182	0.075122	0.0460904	0.0489088	0.105208	0.102351	0.0243215	0.0270352
		-25.8152	0.434305			245.6	0.30442	0.290628	0.302758	0.294068	0.279141	0.276387	0.28006	0.278327	0.189216	0.188984	0.249888	0.248815	0.123942	0.116545		245.6	0.15977	0.152194	0.150555	0.143074	0.129198	0.121996	0.0784502	0.0751295	0.0463243	0.0489195	0.10564	0.102353	0.0246692	0.0270436
		-25.8132	0.435557			245.8	0.303716	0.290628	0.302499	0.294068	0.278886	0.276387	0.27968	0.278345	0.188869	0.189074	0.250249	0.248879	0.124003	0.116619		245.8	0.160234	0.152194	0.150232	0.143074	0.129626	0.121996	0.078507	0.075137	0.04671	0.0489301	0.106481	0.102354	0.0249352	0.0270521
		-25.8112	0.43512			246	0.302386	0.290628	0.300955	0.294068	0.278202	0.276388	0.278295	0.278363	0.188302	0.189164	0.24999	0.248944	0.123383	0.116692		246	0.160676	0.152194	0.149873	0.143074	0.129694	0.121996	0.0783484	0.0751445	0.0461178	0.0489408	0.106575	0.102356	0.0246281	0.0270605
		-25.8092	0.432364			246.2	0.302937	0.290628	0.301538	0.294068	0.279055	0.276389	0.278895	0.27838	0.189359	0.189254	0.250913	0.249008	0.123948	0.116765		246.2	0.160719	0.152194	0.150253	0.143074	0.130387	0.121996	0.0790107	0.075152	0.0462448	0.0489514	0.107285	0.102358	0.025791	0.0270689
		-25.8072	0.432801			246.4	0.30305	0.290628	0.301869	0.294068	0.279325	0.276389	0.27842	0.278397	0.189699	0.189344	0.250481	0.249072	0.123698	0.116838		246.4	0.161604	0.152194	0.150506	0.143074	0.13075	0.121996	0.0791639	0.0751594	0.0466512	0.048962	0.107611	0.10236	0.0259976	0.0270773
		-25.8052	0.435864			246.6	0.302233	0.290628	0.301011	0.294068	0.278746	0.27639	0.278158	0.278415	0.187898	0.189434	0.249956	0.249136	0.123168	0.116912		246.6	0.162326	0.152194	0.150582	0.143074	0.130767	0.121996	0.0792679	0.0751668	0.0467761	0.0489725	0.107034	0.102362	0.0263455	0.0270857
		-25.8032	0.434914			246.8	0.301648	0.290628	0.300651	0.294068	0.278709	0.27639	0.27837	0.278432	0.187826	0.189524	0.249357	0.2492	0.122447	0.116985		246.8	0.16257	0.152194	0.150824	0.143074	0.131143	0.121996	0.0790322	0.0751743	0.046525	0.0489831	0.107704	0.102363	0.0262299	0.0270941
		-25.8012	0.43242			247	0.301549	0.290628	0.300722	0.294068	0.279065	0.276391	0.278556	0.278449	0.187929	0.189613	0.249032	0.249264	0.122175	0.117058		247	0.162552	0.152194	0.151093	0.143074	0.131765	0.121996	0.0794546	0.0751817	0.0471675	0.0489936	0.108229	0.102365	0.0267613	0.0271024
		-25.7992	0.431404			247.2	0.301714	0.290628	0.300882	0.294068	0.279227	0.276392	0.279289	0.278466	0.187689	0.189703	0.249132	0.249327	0.121382	0.117131		247.2	0.16338	0.152194	0.151506	0.143074	0.132244	0.121996	0.0800898	0.075189	0.0477482	0.0490041	0.109128	0.102367	0.0276447	0.0271108
		-25.7972	0.434064			247.4	0.301726	0.290628	0.301104	0.294068	0.278982	0.276392	0.279369	0.278483	0.187139	0.189793	0.248653	0.249391	0.120629	0.117204		247.4	0.163509	0.152194	0.151924	0.143074	0.133595	0.121996	0.0803869	0.0751964	0.0481494	0.0490146	0.109572	0.102369	0.0285164	0.0271191
		-25.7952	0.433403			247.6	0.302052	0.290628	0.300205	0.294068	0.279054	0.276393	0.279079	0.278501	0.187432	0.189882	0.248625	0.249454	0.121002	0.117277		247.6	0.162727	0.152194	0.151882	0.143074	0.133493	0.121996	0.080082	0.0752037	0.0474134	0.0490251	0.109244	0.10237	0.0288098	0.0271275
		-25.7932	0.430154			247.8	0.301726	0.290628	0.300198	0.294068	0.278582	0.276394	0.279128	0.278518	0.187833	0.189971	0.248039	0.249518	0.120969	0.11735		247.8	0.163602	0.152194	0.151426	0.143074	0.133263	0.121996	0.0806793	0.075211	0.0472391	0.0490356	0.108957	0.102372	0.0285372	0.0271358
		-25.7912	0.429294			248	0.302845	0.290628	0.300982	0.294068	0.278819	0.276394	0.279961	0.278535	0.188974	0.190061	0.248672	0.249581	0.121041	0.117423		248	0.163539	0.152194	0.151546	0.143074	0.133822	0.121997	0.0810016	0.0752183	0.0473698	0.049046	0.10915	0.102374	0.0292343	0.0271441
		-25.7892	0.432288			248.2	0.302887	0.290628	0.299868	0.294068	0.278535	0.276395	0.279343	0.278551	0.188524	0.19015	0.249058	0.249644	0.120818	0.117496		248.2	0.163063	0.152194	0.151603	0.143074	0.13357	0.121997	0.080374	0.0752256	0.0473693	0.0490564	0.109196	0.102376	0.0292433	0.0271524
		-25.7872	0.434347			248.4	0.302058	0.290628	0.299272	0.294068	0.278318	0.276395	0.279097	0.278568	0.188591	0.190239	0.249178	0.249707	0.120446	0.117569		248.4	0.163107	0.152194	0.152359	0.143074	0.13363	0.121997	0.0801859	0.0752328	0.0474433	0.0490668	0.108577	0.102377	0.0287151	0.0271607
		-25.7852	0.434812			248.6	0.302885	0.290628	0.299758	0.294068	0.278558	0.276396	0.279583	0.278585	0.18893	0.190328	0.249547	0.24977	0.120685	0.117642		248.6	0.163234	0.152194	0.152365	0.143074	0.133581	0.121997	0.0798433	0.0752401	0.0478444	0.0490772	0.10807	0.102379	0.0293815	0.027169
		-25.7832	0.436933			248.8	0.303209	0.290628	0.300492	0.294068	0.278904	0.276397	0.279705	0.278602	0.189037	0.190417	0.249984	0.249833	0.121196	0.117715		248.8	0.163106	0.152194	0.152166	0.143074	0.133149	0.121997	0.0797215	0.0752473	0.0475578	0.0490876	0.107341	0.102381	0.0283672	0.0271772
		-25.7812	0.440716			249	0.303039	0.290628	0.300232	0.294068	0.278782	0.276397	0.279648	0.278618	0.188536	0.190506	0.249816	0.249896	0.120826	0.117788		249	0.162908	0.152194	0.151891	0.143074	0.132686	0.121997	0.0797345	0.0752545	0.0474536	0.0490979	0.106988	0.102382	0.0276279	0.0271855
		-25.7792	0.443455			249.2	0.302856	0.290628	0.299255	0.294068	0.278358	0.276398	0.278444	0.278635	0.188848	0.190595	0.24963	0.249958	0.120983	0.117861		249.2	0.162921	0.152194	0.151589	0.143074	0.132822	0.121997	0.0793408	0.0752617	0.0471599	0.0491082	0.106876	0.102384	0.0268426	0.0271937
		-25.7772	0.441124			249.4	0.303738	0.290628	0.299714	0.294068	0.279053	0.276398	0.278359	0.278652	0.189625	0.190684	0.250459	0.250021	0.121959	0.117933		249.4	0.162654	0.152194	0.151242	0.143074	0.132969	0.121997	0.0792876	0.0752688	0.0479471	0.0491185	0.107108	0.102386	0.027263	0.027202
		-25.7752	0.43841			249.6	0.30386	0.290628	0.300567	0.294068	0.280118	0.276399	0.279536	0.278668	0.189816	0.190773	0.251322	0.250083	0.122509	0.118006		249.6	0.162275	0.152194	0.151038	0.143074	0.132639	0.121997	0.0797005	0.0752759	0.0474002	0.0491288	0.106963	0.102387	0.0273146	0.0272102
		-25.7732	0.438554			249.8	0.304023	0.290628	0.301432	0.294068	0.280027	0.2764	0.279932	0.278685	0.189384	0.190861	0.251937	0.250146	0.122329	0.118079		249.8	0.161741	0.152194	0.150673	0.143074	0.132704	0.121997	0.0792482	0.0752831	0.0471188	0.0491391	0.107146	0.102389	0.0271144	0.0272184
		-25.7712	0.438987			250	0.304257	0.290628	0.300708	0.294068	0.279533	0.2764	0.279222	0.278701	0.189585	0.19095	0.252161	0.250208	0.122308	0.118152		250	0.161308	0.152194	0.150824	0.143074	0.133263	0.121997	0.0787892	0.0752902	0.04743	0.0491493	0.106731	0.102391	0.0275675	0.0272266
		-25.7692	0.436526			250.2	0.30516	0.290628	0.302652	0.294068	0.280054	0.276401	0.279746	0.278717	0.190844	0.191039	0.252216	0.25027	0.122762	0.118224		250.2	0.160983	0.152194	0.151292	0.143074	0.133608	0.121997	0.0782345	0.0752972	0.0477366	0.0491596	0.107093	0.102392	0.0283298	0.0272348
		-25.7672	0.437465			250.4	0.306326	0.290628	0.304231	0.294068	0.280427	0.276401	0.280575	0.278734	0.191121	0.191127	0.251786	0.250332	0.122963	0.118297		250.4	0.161064	0.152194	0.151515	0.143074	0.132707	0.121997	0.078115	0.0753043	0.0479062	0.0491698	0.106278	0.102394	0.0287659	0.027243
		-25.7652	0.441352			250.6	0.307091	0.290628	0.30414	0.294068	0.280615	0.276402	0.281616	0.27875	0.190528	0.191215	0.252241	0.250394	0.123462	0.11837		250.6	0.160722	0.152194	0.151011	0.143074	0.132107	0.121997	0.077817	0.0753113	0.0475833	0.04918	0.105452	0.102396	0.0286405	0.0272511
		-25.7632	0.442387			250.8	0.306977	0.290628	0.30346	0.294068	0.280714	0.276402	0.281679	0.278766	0.191098	0.191304	0.252415	0.250456	0.123748	0.118442		250.8	0.160767	0.152194	0.151359	0.143074	0.132699	0.121997	0.0772288	0.0753184	0.0481124	0.0491902	0.106072	0.102397	0.028896	0.0272593
		-25.7612	0.443438			251	0.30648	0.290628	0.303527	0.294068	0.28074	0.276403	0.281156	0.278782	0.19117	0.191392	0.25248	0.250518	0.123665	0.118515		251	0.161233	0.152194	0.151895	0.143074	0.132897	0.121997	0.0776871	0.0753254	0.0488273	0.0492003	0.106541	0.102399	0.0295857	0.0272674
		-25.7592	0.441944			251.2	0.308293	0.290628	0.305295	0.294068	0.281496	0.276404	0.282633	0.278798	0.1925	0.19148	0.25354	0.25058	0.124688	0.118587		251.2	0.160247	0.152194	0.151537	0.143074	0.13225	0.121997	0.0773723	0.0753324	0.0484135	0.0492104	0.106746	0.102401	0.0294121	0.0272755
		-25.7572	0.440309			251.4	0.308763	0.290628	0.305521	0.294068	0.281649	0.276404	0.283085	0.278814	0.192431	0.191568	0.253773	0.250641	0.124936	0.11866		251.4	0.159551	0.152194	0.151145	0.143074	0.13193	0.121997	0.0780414	0.0753393	0.0476845	0.0492206	0.106281	0.102402	0.0286175	0.0272837
		-25.7552	0.4386			251.6	0.308205	0.290628	0.304453	0.294068	0.280907	0.276405	0.282229	0.27883	0.192348	0.191656	0.253329	0.250703	0.125329	0.118732		251.6	0.159308	0.152194	0.151039	0.143074	0.131385	0.121997	0.0779305	0.0753463	0.0473607	0.0492307	0.106042	0.102404	0.0276931	0.0272918
		-25.7532	0.435923			251.8	0.308795	0.290628	0.304266	0.294068	0.280057	0.276405	0.282002	0.278846	0.192378	0.191744	0.253506	0.250764	0.124975	0.118805		251.8	0.159711	0.152194	0.151449	0.143074	0.131657	0.121997	0.0781746	0.0753532	0.0484459	0.0492407	0.106851	0.102405	0.0280762	0.0272999
		-25.7512	0.436896			252	0.30904	0.290628	0.304722	0.294068	0.280356	0.276406	0.282007	0.278862	0.192487	0.191832	0.253871	0.250825	0.124837	0.118877		252	0.159676	0.152194	0.15155	0.143074	0.13139	0.121997	0.0787795	0.0753601	0.0478729	0.0492508	0.107226	0.102407	0.0277914	0.027308
		-25.7492	0.439581			252.2	0.307938	0.290628	0.303909	0.294068	0.280482	0.276406	0.281656	0.278878	0.190992	0.19192	0.253456	0.250886	0.123814	0.118949		252.2	0.160087	0.152194	0.151705	0.143074	0.131177	0.121997	0.0794348	0.075367	0.0472176	0.0492609	0.107084	0.102408	0.0272317	0.027316
		-25.7472	0.44027			252.4	0.307995	0.290628	0.303615	0.294068	0.280023	0.276407	0.281581	0.278894	0.190981	0.192008	0.254006	0.250947	0.12359	0.119022		252.4	0.160227	0.152194	0.152106	0.143074	0.131819	0.121997	0.0794738	0.0753739	0.0476078	0.0492709	0.10709	0.10241	0.0276669	0.0273241
		-25.7452	0.441591			252.6	0.307255	0.290628	0.302654	0.294068	0.27979	0.276407	0.280907	0.27891	0.191262	0.192096	0.25368	0.251008	0.123923	0.119094		252.6	0.160408	0.152194	0.152009	0.143074	0.1317	0.121997	0.0791642	0.0753807	0.0476596	0.0492809	0.107301	0.102412	0.0269877	0.0273321
		-25.7432	0.442609			252.8	0.306525	0.290628	0.303322	0.294068	0.280273	0.276408	0.280879	0.278925	0.19142	0.192183	0.25346	0.251069	0.124223	0.119166		252.8	0.160573	0.152194	0.15208	0.143074	0.131239	0.121997	0.0800471	0.0753875	0.04702	0.0492909	0.106976	0.102413	0.0259762	0.0273402
		-25.7412	0.444991			253	0.306826	0.290628	0.30309	0.294068	0.28052	0.276408	0.281204	0.278941	0.19208	0.192271	0.253949	0.25113	0.124967	0.119239		253	0.160854	0.152194	0.151695	0.143074	0.130916	0.121997	0.0805598	0.0753943	0.0471505	0.0493009	0.106696	0.102415	0.0263808	0.0273482
		-25.7392	0.448345			253.2	0.306437	0.290628	0.301666	0.294068	0.2804	0.276409	0.28036	0.278957	0.192512	0.192358	0.254393	0.251191	0.124833	0.119311		253.2	0.160972	0.152194	0.151322	0.143074	0.131228	0.121998	0.0804094	0.0754011	0.0472165	0.0493108	0.105904	0.102416	0.0256795	0.0273562
		-25.7372	0.448235			253.4	0.306473	0.290628	0.301601	0.294068	0.280361	0.276409	0.280205	0.278972	0.192832	0.192446	0.254811	0.251251	0.125085	0.119383		253.4	0.16157	0.152194	0.151796	0.143074	0.131388	0.121998	0.0808814	0.0754079	0.0481312	0.0493207	0.10632	0.102418	0.0263911	0.0273642
		-25.7352	0.449852			253.6	0.306731	0.290628	0.302256	0.294068	0.280407	0.27641	0.280681	0.278988	0.193065	0.192533	0.254742	0.251312	0.124952	0.119455		253.6	0.162105	0.152194	0.151751	0.143074	0.131029	0.121998	0.0808507	0.0754147	0.0479539	0.0493307	0.106165	0.102419	0.0265895	0.0273723
		-25.7332	0.450089			253.8	0.306487	0.290628	0.301642	0.294068	0.279513	0.27641	0.280421	0.279003	0.192087	0.19262	0.254625	0.251372	0.124412	0.119527		253.8	0.161977	0.152194	0.151489	0.143074	0.130653	0.121998	0.0805805	0.0754214	0.0473588	0.0493406	0.105901	0.102421	0.026701	0.0273802
		-25.7312	0.450859			254	0.305645	0.290628	0.300445	0.294068	0.279035	0.276411	0.279559	0.279018	0.191323	0.192707	0.254094	0.251433	0.124554	0.1196		254	0.162016	0.152194	0.15159	0.143074	0.131289	0.121998	0.0807982	0.0754281	0.0475125	0.0493504	0.105516	0.102422	0.0275099	0.0273882
		-25.7292	0.45157			254.2	0.305294	0.290628	0.301345	0.294068	0.278959	0.276411	0.279205	0.279034	0.191555	0.192794	0.253368	0.251493	0.124587	0.119672		254.2	0.162254	0.152194	0.152046	0.143074	0.132074	0.121998	0.0810234	0.0754348	0.0483181	0.0493603	0.105845	0.102424	0.0282828	0.0273962
		-25.7272	0.449113			254.4	0.305475	0.290628	0.301926	0.294068	0.279698	0.276412	0.279865	0.279049	0.191701	0.192882	0.253333	0.251553	0.125195	0.119744		254.4	0.161583	0.152194	0.152234	0.143074	0.131557	0.121998	0.0808742	0.0754415	0.0489345	0.0493702	0.105254	0.102425	0.0284187	0.0274041
		-25.7252	0.45009			254.6	0.305426	0.290628	0.301613	0.294068	0.279911	0.276412	0.280419	0.279064	0.191583	0.192968	0.254472	0.251613	0.12567	0.119816		254.6	0.161358	0.152194	0.15213	0.143074	0.131183	0.121998	0.0809702	0.0754482	0.048471	0.04938	0.105545	0.102427	0.0277661	0.0274121
		-25.7232	0.449109			254.8	0.30533	0.290628	0.301737	0.294068	0.279792	0.276413	0.280177	0.27908	0.191976	0.193055	0.254538	0.251673	0.12566	0.119888		254.8	0.161789	0.152194	0.15336	0.143074	0.132113	0.121998	0.0815438	0.0754548	0.0497352	0.0493898	0.106309	0.102428	0.0288621	0.02742
		-25.7212	0.451315			255	0.305669	0.290628	0.30283	0.294068	0.280381	0.276413	0.280201	0.279095	0.192419	0.193142	0.255004	0.251733	0.126469	0.11996		255	0.161046	0.152194	0.153174	0.143074	0.131869	0.121998	0.0809194	0.0754615	0.0497542	0.0493996	0.106604	0.10243	0.0281698	0.0274279
		-25.7192	0.45049			255.2	0.306772	0.290628	0.304151	0.294068	0.281655	0.276414	0.282275	0.27911	0.193162	0.193229	0.25575	0.251792	0.127579	0.120032		255.2	0.160434	0.152194	0.153256	0.143074	0.131702	0.121998	0.0805532	0.0754681	0.0493234	0.0494094	0.10688	0.102431	0.0276175	0.0274358
		-25.7172	0.449882			255.4	0.306527	0.290628	0.303824	0.294068	0.281008	0.276414	0.282407	0.279125	0.192277	0.193316	0.255342	0.251852	0.126962	0.120104		255.4	0.160878	0.152194	0.153589	0.143074	0.131863	0.121998	0.0809922	0.0754747	0.0489954	0.0494191	0.106975	0.102433	0.0280047	0.0274437
		-25.7152	0.451442			255.6	0.30655	0.290628	0.303452	0.294068	0.280136	0.276415	0.281756	0.27914	0.191908	0.193402	0.254877	0.251911	0.1272	0.120175		255.6	0.160781	0.152194	0.153419	0.143074	0.131773	0.121998	0.0802957	0.0754813	0.0488397	0.0494289	0.107315	0.102434	0.0281849	0.0274516
		-25.7132	0.449997			255.8	0.306391	0.290628	0.303434	0.294068	0.279583	0.276415	0.281335	0.279155	0.191335	0.193489	0.254125	0.251971	0.126857	0.120247		255.8	0.160305	0.152194	0.153923	0.143074	0.132228	0.121998	0.0797721	0.0754878	0.0487977	0.0494386	0.108232	0.102436	0.0283257	0.0274595
		-25.7112	0.446959			256	0.305898	0.290628	0.304985	0.294068	0.279636	0.276416	0.28183	0.27917	0.191383	0.193575	0.253882	0.25203	0.126889	0.120319		256	0.161014	0.152194	0.15412	0.143074	0.131901	0.121998	0.0797639	0.0754944	0.047807	0.0494483	0.108726	0.102437	0.0278637	0.0274674
		-25.7092	0.444707			256.2	0.306522	0.290628	0.305041	0.294068	0.280227	0.276416	0.281977	0.279185	0.1914	0.193662	0.254465	0.252089	0.127029	0.120391		256.2	0.161293	0.152194	0.154422	0.143074	0.132135	0.121998	0.0796494	0.0755009	0.0483251	0.049458	0.108954	0.102439	0.0292361	0.0274752
		-25.7072	0.445007			256.4	0.306106	0.290628	0.303565	0.294068	0.27934	0.276417	0.281201	0.279199	0.191268	0.193748	0.254762	0.252148	0.127176	0.120463		256.4	0.161714	0.152194	0.154425	0.143074	0.13246	0.121998	0.0791426	0.0755074	0.0482627	0.0494677	0.108898	0.10244	0.0299772	0.0274831
		-25.7052	0.445585			256.6	0.305909	0.290628	0.303585	0.294068	0.279422	0.276417	0.280898	0.279214	0.192218	0.193834	0.254164	0.252208	0.128047	0.120534		256.6	0.162167	0.152194	0.154511	0.143074	0.132192	0.121998	0.0789636	0.0755139	0.0480537	0.0494773	0.108704	0.102441	0.0291278	0.0274909
		-25.7032	0.446545			256.8	0.306649	0.290628	0.305041	0.294068	0.280532	0.276418	0.281862	0.279229	0.193478	0.193921	0.254999	0.252266	0.128586	0.120606		256.8	0.162105	0.152194	0.154423	0.143074	0.131977	0.121998	0.0791972	0.0755203	0.0484847	0.0494869	0.108574	0.102443	0.0295403	0.0274987
		-25.7012	0.447549			257	0.306836	0.290628	0.304699	0.294068	0.280752	0.276418	0.282674	0.279243	0.193387	0.194007	0.255319	0.252325	0.12861	0.120678		257	0.162046	0.152194	0.153697	0.143074	0.130969	0.121998	0.0792435	0.0755268	0.0480894	0.0494966	0.108307	0.102444	0.0293433	0.0275065
		-25.6992	0.448619			257.2	0.306419	0.290628	0.30312	0.294068	0.279862	0.276419	0.282185	0.279258	0.192441	0.194093	0.254451	0.252384	0.127388	0.12075		257.2	0.162365	0.152194	0.152938	0.143074	0.130276	0.121998	0.0790272	0.0755332	0.0478562	0.0495061	0.107358	0.102446	0.0280211	0.0275143
		-25.6972	0.450932			257.4	0.307392	0.290628	0.303382	0.294068	0.279235	0.276419	0.28201	0.279273	0.192885	0.194179	0.254203	0.252443	0.127486	0.120821		257.4	0.162693	0.152194	0.152766	0.143074	0.130651	0.121998	0.0786112	0.0755397	0.0483207	0.0495157	0.107838	0.102447	0.028393	0.0275221
		-25.6952	0.451155			257.6	0.307695	0.290628	0.303606	0.294068	0.279963	0.276419	0.282862	0.279287	0.193368	0.194265	0.254914	0.252501	0.128055	0.120893		257.6	0.162221	0.152194	0.151796	0.143074	0.130525	0.121998	0.0773829	0.0755461	0.0476225	0.0495253	0.107025	0.102448	0.0272478	0.0275299
		-25.6932	0.452903			257.8	0.307944	0.290628	0.303388	0.294068	0.279941	0.27642	0.283728	0.279302	0.192652	0.194351	0.254428	0.25256	0.127884	0.120964		257.8	0.162001	0.152194	0.15146	0.143074	0.130331	0.121998	0.0780823	0.0755524	0.0468906	0.0495348	0.106272	0.10245	0.0268726	0.0275377
		-25.6912	0.451765			258	0.307683	0.290628	0.3032	0.294068	0.279814	0.27642	0.283679	0.279316	0.192199	0.194437	0.254024	0.252618	0.127959	0.121036		258	0.160855	0.152194	0.150835	0.143074	0.130363	0.121998	0.077974	0.0755588	0.0466597	0.0495444	0.105467	0.102451	0.0265935	0.0275454
		-25.6892	0.448452			258.2	0.306646	0.290628	0.30309	0.294068	0.279542	0.276421	0.283157	0.27933	0.192427	0.194522	0.253339	0.252676	0.127626	0.121107		258.2	0.160222	0.152194	0.150961	0.143074	0.130812	0.121998	0.0774852	0.0755652	0.0470114	0.0495539	0.105241	0.102453	0.0258707	0.0275532
		-25.6872	0.446295			258.4	0.306987	0.290628	0.303732	0.294068	0.280068	0.276421	0.283767	0.279345	0.192816	0.194608	0.25331	0.252735	0.127964	0.121179		258.4	0.159942	0.152194	0.150794	0.143074	0.130864	0.121998	0.076564	0.0755715	0.0470252	0.0495634	0.105196	0.102454	0.0254718	0.0275609
		-25.6852	0.443919			258.6	0.307947	0.290628	0.303889	0.294068	0.280796	0.276422	0.284386	0.279359	0.193333	0.194694	0.254768	0.252793	0.128418	0.12125		258.6	0.1601	0.152194	0.151015	0.143074	0.130694	0.121998	0.0771497	0.0755778	0.0467328	0.0495729	0.105062	0.102455	0.0254724	0.0275687
		-25.6832	0.441172			258.8	0.307785	0.290628	0.303441	0.294068	0.281259	0.276422	0.2843	0.279373	0.193649	0.194779	0.254975	0.252851	0.128825	0.121322		258.8	0.159821	0.152194	0.150774	0.143074	0.130472	0.121998	0.0772454	0.0755841	0.0464277	0.0495823	0.104559	0.102457	0.0256227	0.0275764
		-25.6812	0.438594			259	0.307403	0.290628	0.303744	0.294068	0.281822	0.276423	0.284203	0.279388	0.193885	0.194865	0.254705	0.252909	0.129526	0.121393		259	0.159575	0.152194	0.150182	0.143074	0.130469	0.121998	0.0764359	0.0755904	0.0464559	0.0495918	0.104719	0.102458	0.0248462	0.0275841
		-25.6792	0.440112			259.2	0.30729	0.290628	0.304199	0.294068	0.281995	0.276423	0.284882	0.279402	0.193889	0.19495	0.254784	0.252967	0.129204	0.121465		259.2	0.160053	0.152194	0.150512	0.143074	0.130922	0.121998	0.0766702	0.0755967	0.046615	0.0496012	0.104914	0.102459	0.0255648	0.0275918
		-25.6772	0.443188			259.4	0.3068	0.290628	0.303065	0.294068	0.281471	0.276423	0.284161	0.279416	0.19303	0.195035	0.254312	0.253024	0.128435	0.121536		259.4	0.159692	0.152194	0.149795	0.143074	0.130782	0.121998	0.0770287	0.0756029	0.0462466	0.0496106	0.104879	0.102461	0.0255419	0.0275995
		-25.6752	0.443551			259.6	0.305882	0.290628	0.302381	0.294068	0.280808	0.276424	0.283012	0.27943	0.192632	0.19512	0.254104	0.253082	0.128336	0.121607		259.6	0.159223	0.152194	0.149257	0.143074	0.130134	0.121999	0.0770675	0.0756091	0.0458192	0.04962	0.104702	0.102462	0.0249172	0.0276071
		-25.6732	0.444737			259.8	0.30554	0.290628	0.302493	0.294068	0.280555	0.276424	0.282578	0.279444	0.193166	0.195206	0.25384	0.253139	0.127995	0.121678		259.8	0.159361	0.152194	0.149794	0.143074	0.130715	0.121999	0.0771556	0.0756153	0.046414	0.0496294	0.105459	0.102463	0.0248643	0.0276148
		-25.6712	0.448122			260	0.305117	0.290628	0.302701	0.294068	0.281235	0.276425	0.282696	0.279458	0.193416	0.195291	0.253992	0.253197	0.127691	0.12175		260	0.159656	0.152194	0.149987	0.143074	0.130615	0.121999	0.0773818	0.0756215	0.0472504	0.0496387	0.106162	0.102465	0.0254347	0.0276225
		-25.6692	0.450881			260.2	0.304934	0.290628	0.301956	0.294068	0.281423	0.276425	0.282656	0.279472	0.192943	0.195376	0.254543	0.253254	0.127592	0.121821		260.2	0.160087	0.152194	0.149946	0.143074	0.130321	0.121999	0.0781155	0.0756277	0.0477154	0.0496481	0.106487	0.102466	0.0258929	0.0276301
		-25.6672	0.450188			260.4	0.304461	0.290628	0.301012	0.294068	0.280274	0.276425	0.28164	0.279486	0.192813	0.195461	0.254219	0.253311	0.127056	0.121892		260.4	0.16063	0.152194	0.149831	0.143074	0.130085	0.121999	0.0787163	0.0756339	0.0476846	0.0496574	0.106745	0.102467	0.0261697	0.0276377
		-25.6652	0.448864			260.6	0.304786	0.290628	0.301589	0.294068	0.280478	0.276426	0.28131	0.2795	0.193467	0.195546	0.254616	0.253369	0.126989	0.121963		260.6	0.160001	0.152194	0.150175	0.143074	0.129827	0.121999	0.0784514	0.07564	0.0479345	0.0496667	0.106733	0.102469	0.0249536	0.0276454
		-25.6632	0.450842			260.8	0.305067	0.290628	0.302227	0.294068	0.281215	0.276426	0.282618	0.279513	0.19428	0.195631	0.255496	0.253426	0.126992	0.122034		260.8	0.160357	0.152194	0.150292	0.143074	0.129658	0.121999	0.0785837	0.0756461	0.0481835	0.049676	0.106721	0.10247	0.0252445	0.027653
		-25.6612	0.450078			261	0.305669	0.290628	0.302466	0.294068	0.280687	0.276427	0.283266	0.279527	0.19403	0.195715	0.255835	0.253483	0.126868	0.122106		261	0.161272	0.152194	0.150983	0.143074	0.12927	0.121999	0.0791767	0.0756523	0.0478733	0.0496853	0.106653	0.102471	0.0249028	0.0276606
		-25.6592	0.450175			261.2	0.305414	0.290628	0.301898	0.294068	0.279783	0.276427	0.282733	0.279541	0.194131	0.1958	0.255689	0.25354	0.126176	0.122177		261.2	0.161527	0.152194	0.150771	0.143074	0.128779	0.121999	0.0786838	0.0756583	0.0478936	0.0496945	0.105905	0.102472	0.0242812	0.0276682
		-25.6572	0.450451			261.4	0.306089	0.290628	0.302405	0.294068	0.279846	0.276428	0.282841	0.279554	0.194987	0.195885	0.256642	0.253596	0.126498	0.122248		261.4	0.161515	0.152194	0.151414	0.143074	0.130037	0.121999	0.0782742	0.0756644	0.048748	0.0497037	0.106868	0.102474	0.0245076	0.0276757
		-25.6552	0.449872			261.6	0.306191	0.290628	0.303428	0.294068	0.280083	0.276428	0.283853	0.279568	0.195865	0.195969	0.257004	0.253653	0.126069	0.122319		261.6	0.160951	0.152194	0.151483	0.143074	0.12985	0.121999	0.0778246	0.0756705	0.0486068	0.049713	0.106528	0.102475	0.0245835	0.0276833
		-25.6532	0.451167			261.8	0.306957	0.290628	0.303921	0.294068	0.280377	0.276428	0.284551	0.279582	0.196116	0.196054	0.25667	0.25371	0.125738	0.12239		261.8	0.160979	0.152194	0.151887	0.143074	0.129621	0.121999	0.0787494	0.0756765	0.0487681	0.0497222	0.106292	0.102476	0.0253813	0.0276909
		-25.6512	0.448636			262	0.305436	0.290628	0.302659	0.294068	0.279675	0.276429	0.2832	0.279595	0.195075	0.196138	0.255992	0.253766	0.125136	0.122461		262	0.160397	0.152194	0.152009	0.143074	0.129178	0.121999	0.0783049	0.0756826	0.0485994	0.0497314	0.106122	0.102478	0.0255155	0.0276984
		-25.6492	0.446931			262.2	0.305105	0.290628	0.302915	0.294068	0.279902	0.276429	0.282525	0.279609	0.195608	0.196222	0.255696	0.253823	0.125513	0.122532		262.2	0.160923	0.152194	0.152094	0.143074	0.129439	0.121999	0.0776608	0.0756886	0.048617	0.0497405	0.106105	0.102479	0.0254338	0.027706
		-25.6472	0.445515			262.4	0.305755	0.290628	0.303536	0.294068	0.280499	0.276429	0.282888	0.279622	0.196473	0.196307	0.256167	0.253879	0.126386	0.122603		262.4	0.160776	0.152194	0.152382	0.143074	0.129773	0.121999	0.0770312	0.0756946	0.0492332	0.0497497	0.106472	0.10248	0.0263005	0.0277135
		-25.6452	0.444867			262.6	0.305753	0.290628	0.303401	0.294068	0.281271	0.27643	0.283457	0.279636	0.19629	0.196391	0.257107	0.253935	0.127034	0.122673		262.6	0.16033	0.152194	0.152924	0.143074	0.129121	0.121999	0.077577	0.0757006	0.0487515	0.0497588	0.106322	0.102481	0.0262971	0.027721
		-25.6432	0.442887			262.8	0.305075	0.290628	0.303039	0.294068	0.28152	0.27643	0.283447	0.279649	0.196451	0.196475	0.257015	0.253992	0.127546	0.122744		262.8	0.15987	0.152194	0.152607	0.143074	0.129147	0.121999	0.0776063	0.0757065	0.0483796	0.0497679	0.106446	0.102483	0.0269756	0.0277285
		-25.6413	0.439241			263	0.304123	0.290628	0.303088	0.294068	0.281069	0.276431	0.282395	0.279662	0.196377	0.196559	0.255732	0.254048	0.127669	0.122815		263	0.15998	0.152194	0.152786	0.143074	0.130013	0.121999	0.0775363	0.0757125	0.0491102	0.0497771	0.106859	0.102484	0.0273007	0.027736
		-25.6393	0.438316			263.2	0.304155	0.290628	0.303227	0.294068	0.28121	0.276431	0.282984	0.279675	0.196051	0.196643	0.255721	0.254104	0.127948	0.122886		263.2	0.160002	0.152194	0.152865	0.143074	0.130404	0.121999	0.0777843	0.0757184	0.0492924	0.0497861	0.106948	0.102485	0.0266972	0.0277435
		-25.6373	0.438926			263.4	0.304387	0.290628	0.303712	0.294068	0.281918	0.276431	0.283655	0.279689	0.195969	0.196727	0.255568	0.25416	0.128491	0.122957		263.4	0.160135	0.152194	0.152206	0.143074	0.13022	0.121999	0.0783952	0.0757243	0.0487597	0.0497952	0.106897	0.102486	0.025822	0.027751
		-25.6353	0.440916			263.6	0.304789	0.290628	0.304051	0.294068	0.282096	0.276432	0.28395	0.279702	0.196522	0.196811	0.256236	0.254215	0.129445	0.123027		263.6	0.160334	0.152194	0.152155	0.143074	0.130082	0.121999	0.0785866	0.0757302	0.0487873	0.0498043	0.10668	0.102487	0.0254423	0.0277585
		-25.6333	0.438729			263.8	0.305069	0.290628	0.303778	0.294068	0.282572	0.276432	0.283894	0.279715	0.196933	0.196895	0.256312	0.254271	0.130192	0.123098		263.8	0.160163	0.152194	0.152012	0.143074	0.130402	0.121999	0.0783892	0.0757361	0.0487367	0.0498133	0.107304	0.102489	0.0250384	0.0277659
		-25.6313	0.437499			264	0.304964	0.290628	0.304225	0.294068	0.283539	0.276432	0.284686	0.279728	0.197066	0.196979	0.256231	0.254327	0.131015	0.123169		264	0.159635	0.152194	0.151785	0.143074	0.13035	0.121999	0.078516	0.075742	0.0490555	0.0498223	0.107969	0.10249	0.0244642	0.0277734
		-25.6293	0.438776			264.2	0.306136	0.290628	0.304276	0.294068	0.283562	0.276433	0.285331	0.279741	0.197135	0.197062	0.256713	0.254382	0.131648	0.123239		264.2	0.159353	0.152194	0.151396	0.143074	0.129132	0.121999	0.0784447	0.0757478	0.0480474	0.0498313	0.107542	0.102491	0.0232587	0.0277808
		-25.6273	0.439348			264.4	0.30628	0.290628	0.303274	0.294068	0.283075	0.276433	0.284264	0.279754	0.196624	0.197146	0.256475	0.254438	0.131862	0.12331		264.4	0.159182	0.152194	0.151074	0.143074	0.128815	0.121999	0.0784189	0.0757537	0.0468725	0.0498403	0.10735	0.102492	0.0232619	0.0277882
		-25.6253	0.439823			264.6	0.305734	0.290628	0.302747	0.294068	0.283184	0.276434	0.283641	0.279767	0.196427	0.19723	0.256385	0.254493	0.132352	0.123381		264.6	0.160154	0.152194	0.151371	0.143074	0.129511	0.121999	0.079009	0.0757595	0.0470835	0.0498493	0.107306	0.102493	0.0224343	0.0277956
		-25.6233	0.440541			264.8	0.306227	0.290628	0.303163	0.294068	0.282855	0.276434	0.284127	0.27978	0.196888	0.197313	0.256746	0.254548	0.132422	0.123451		264.8	0.1612	0.152194	0.15155	0.143074	0.130289	0.121999	0.0795089	0.0757653	0.0471665	0.0498583	0.107321	0.102495	0.023282	0.027803
		-25.6213	0.443624			265	0.305875	0.290628	0.303163	0.294068	0.282903	0.276434	0.284352	0.279793	0.196069	0.197396	0.256792	0.254603	0.132246	0.123522		265	0.161383	0.152194	0.151629	0.143074	0.130137	0.121999	0.079351	0.0757711	0.0469157	0.0498672	0.107443	0.102496	0.0228196	0.0278104
		-25.6193	0.447378			265.2	0.304853	0.290628	0.302372	0.294068	0.282357	0.276435	0.283979	0.279806	0.194845	0.19748	0.256445	0.254659	0.130658	0.123592		265.2	0.161153	0.152194	0.151031	0.143074	0.129643	0.121999	0.079079	0.0757769	0.0463558	0.0498761	0.10681	0.102497	0.0221946	0.0278178
		-25.6173	0.448374			265.4	0.305033	0.290628	0.301689	0.294068	0.281942	0.276435	0.283564	0.279819	0.194943	0.197563	0.25611	0.254714	0.129715	0.123663		265.4	0.161064	0.152194	0.151036	0.143074	0.130208	0.121999	0.0787652	0.0757826	0.0467174	0.049885	0.106632	0.102498	0.0226186	0.0278252
		-25.6153	0.449284			265.6	0.30472	0.290628	0.30146	0.294068	0.281619	0.276435	0.28326	0.279831	0.195233	0.197646	0.255155	0.254769	0.128485	0.123733		265.6	0.161429	0.152194	0.151289	0.143074	0.130391	0.121999	0.0787852	0.0757884	0.0471013	0.0498939	0.106723	0.102499	0.0233824	0.0278326
		-25.6133	0.450137			265.8	0.303928	0.290628	0.300699	0.294068	0.281701	0.276436	0.282938	0.279844	0.194489	0.197729	0.254537	0.254823	0.127578	0.123804		265.8	0.161619	0.152194	0.151581	0.143074	0.130262	0.121999	0.0791815	0.0757941	0.0469827	0.0499028	0.106153	0.1025	0.0235344	0.0278399
		-25.6113	0.450484			266	0.30311	0.290628	0.299559	0.294068	0.280602	0.276436	0.281901	0.279857	0.193192	0.197813	0.253696	0.254878	0.1268	0.123874		266	0.162381	0.152194	0.151773	0.143074	0.130321	0.121999	0.0796258	0.0757998	0.0469877	0.0499117	0.106043	0.102502	0.0246935	0.0278473
		-25.6093	0.449064			266.2	0.30393	0.290628	0.299763	0.294068	0.280415	0.276436	0.281308	0.27987	0.19384	0.197896	0.254135	0.254933	0.126699	0.123944		266.2	0.162114	0.152194	0.152168	0.143074	0.130898	0.121999	0.0795761	0.0758055	0.0473518	0.0499205	0.106127	0.102503	0.0261326	0.0278546
		-25.6073	0.446453			266.4	0.303908	0.290628	0.299929	0.294068	0.28018	0.276437	0.281506	0.279882	0.194602	0.197978	0.254405	0.254987	0.126506	0.124015		266.4	0.161877	0.152194	0.153242	0.143074	0.13177	0.121999	0.0793521	0.0758112	0.0484822	0.0499293	0.106671	0.102504	0.0270529	0.0278619
		-25.6053	0.4435			266.6	0.304851	0.290628	0.300535	0.294068	0.280097	0.276437	0.281851	0.279895	0.194922	0.198061	0.254375	0.255042	0.126009	0.124085		266.6	0.162062	0.152194	0.154192	0.143074	0.131949	0.121999	0.0796749	0.0758168	0.0487593	0.0499381	0.106897	0.102505	0.0281134	0.0278692
		-25.6033	0.44056			266.8	0.305169	0.290628	0.301021	0.294068	0.279854	0.276437	0.282199	0.279907	0.195804	0.198144	0.254968	0.255096	0.126421	0.124155		266.8	0.161727	0.152194	0.154028	0.143074	0.131974	0.121999	0.0796798	0.0758225	0.0489694	0.0499469	0.106807	0.102506	0.0291669	0.0278765
		-25.6013	0.436582			267	0.305395	0.290628	0.301002	0.294068	0.27902	0.276438	0.281879	0.27992	0.19628	0.198227	0.254413	0.255151	0.126613	0.124226		267	0.161911	0.152194	0.154498	0.143074	0.1321	0.121999	0.0801299	0.0758281	0.0492101	0.0499557	0.107075	0.102507	0.0286624	0.0278838
		-25.5993	0.4326			267.2	0.306294	0.290628	0.302357	0.294068	0.279219	0.276438	0.28283	0.279932	0.19706	0.19831	0.254899	0.255205	0.127213	0.124296		267.2	0.162479	0.152194	0.154547	0.143074	0.132485	0.121999	0.0804076	0.0758337	0.0500214	0.0499645	0.107804	0.102508	0.0285262	0.0278911
		-25.5973	0.428622			267.4	0.306458	0.290628	0.303609	0.294068	0.280309	0.276438	0.283546	0.279945	0.19798	0.198392	0.255528	0.255259	0.127987	0.124366		267.4	0.162692	0.152194	0.154318	0.143074	0.132772	0.121999	0.080007	0.0758393	0.0503775	0.0499732	0.108413	0.10251	0.0293985	0.0278984
		-25.5953	0.428015			267.6	0.306717	0.290628	0.303527	0.294068	0.280175	0.276439	0.283611	0.279957	0.198044	0.198475	0.256019	0.255313	0.128267	0.124436		267.6	0.162769	0.152194	0.154579	0.143074	0.132454	0.121999	0.0803642	0.0758449	0.0504035	0.049982	0.109223	0.102511	0.0296282	0.0279057
		-25.5933	0.430311			267.8	0.307476	0.290628	0.303087	0.294068	0.279697	0.276439	0.283086	0.279969	0.197868	0.198557	0.255275	0.255367	0.128138	0.124506		267.8	0.162442	0.152194	0.154381	0.143074	0.132742	0.121999	0.0800777	0.0758505	0.0505568	0.0499907	0.109895	0.102512	0.0300479	0.0279129
		-25.5913	0.430166			268	0.308394	0.290628	0.304278	0.294068	0.27956	0.276439	0.283552	0.279982	0.199089	0.19864	0.255688	0.255421	0.128555	0.124576		268	0.162113	0.152194	0.154356	0.143074	0.132793	0.121999	0.0804248	0.075856	0.0510113	0.0499994	0.110374	0.102513	0.0300534	0.0279202
		-25.5893	0.430307			268.2	0.3084	0.290628	0.30379	0.294068	0.279477	0.27644	0.28397	0.279994	0.199117	0.198722	0.25556	0.255474	0.129142	0.124646		268.2	0.161477	0.152194	0.153752	0.143074	0.132112	0.121999	0.0796372	0.0758616	0.0501651	0.0500081	0.110212	0.102514	0.0289538	0.0279274
		-25.5873	0.432248			268.4	0.307728	0.290628	0.303817	0.294068	0.279024	0.27644	0.283946	0.280006	0.198304	0.198804	0.255437	0.255528	0.129134	0.124717		268.4	0.162064	0.152194	0.153152	0.143074	0.131937	0.122	0.0796536	0.0758671	0.0498409	0.0500167	0.110293	0.102515	0.0295958	0.0279346
		-25.5853	0.433803			268.6	0.307876	0.290628	0.303006	0.294068	0.278869	0.27644	0.283804	0.280018	0.198545	0.198887	0.255502	0.255582	0.129821	0.124787		268.6	0.162676	0.152194	0.1533	0.143074	0.132378	0.122	0.0806255	0.0758726	0.0502474	0.0500254	0.110395	0.102516	0.0299239	0.0279418
		-25.5833	0.431305			268.8	0.308157	0.290628	0.303026	0.294068	0.27885	0.276441	0.284192	0.28003	0.198515	0.198969	0.255888	0.255635	0.129968	0.124857		268.8	0.161533	0.152194	0.15248	0.143074	0.131944	0.122	0.0795364	0.0758781	0.0493671	0.050034	0.109565	0.102517	0.0290022	0.027949
		-25.5813	0.427266			269	0.308065	0.290628	0.302744	0.294068	0.279298	0.276441	0.284817	0.280042	0.197969	0.199051	0.255382	0.255689	0.130195	0.124927		269	0.161518	0.152194	0.15157	0.143074	0.131301	0.122	0.0788423	0.0758836	0.0487737	0.0500426	0.10894	0.102518	0.0271949	0.0279562
		-25.5793	0.424469			269.2	0.308696	0.290628	0.30251	0.294068	0.279604	0.276441	0.285143	0.280054	0.197967	0.199133	0.2551	0.255742	0.130016	0.124996		269.2	0.161402	0.152194	0.150892	0.143074	0.130909	0.122	0.0788335	0.0758891	0.0481881	0.0500512	0.108025	0.102519	0.0266993	0.0279634
		-25.5773	0.423017			269.4	0.308271	0.290628	0.301864	0.294068	0.279979	0.276442	0.285004	0.280066	0.199023	0.199215	0.254963	0.255795	0.130729	0.125066		269.4	0.161545	0.152194	0.150445	0.143074	0.130607	0.122	0.0783638	0.0758945	0.0475542	0.0500598	0.107548	0.10252	0.0260755	0.0279706
		-25.5753	0.422156			269.6	0.308022	0.290628	0.301713	0.294068	0.280468	0.276442	0.284573	0.280078	0.19932	0.199297	0.254684	0.255849	0.130871	0.125136		269.6	0.16128	0.152194	0.149917	0.143074	0.130283	0.122	0.0780613	0.0759	0.0471955	0.0500684	0.107745	0.102522	0.025349	0.0279778
[truncated: 27,052 more rows]

## Sheet: Figure 2
	Figure 2B							Figure 2C					Figure 2D						Figure 2E				Figure 2F							Figure 2G							Figure 2H							Figure 2I
[truncated: 12 more rows]

[truncated: 8 more sheets: Figure 3, Figure 4, Figure 5, Figure 6, Suppl.Fig.1, Suppl.Fig.2, Suppl.Table.1, Suppl.Table.2]
